# Supplementary material for: Prokaryotic and Highly-Repetitive WD40 Proteins: A Systematic Study
Source: Sci Rep. 2017 Sep 6;7:10585. doi: 10.1038/s41598-017-11115-1 (PMC5587647; doi:10.1038/s41598-017-11115-1)
Supplement: Supplementary file 2 — Supplementary Dataset 1 [file 41598_2017_11115_MOESM2_ESM.xlsx]

## Sheet: Title
Supplementary Dataset for "Prokayrotic and Highly-Repetitive WD40 Proteins: A systematic Study"
Xue-Jia Hu1,#, Tuan Li1,#, Yang Wang1, Yao Xiong1, Xian-Hui Wu1, De-Lin Zhang1, Zhi-Qiang Ye1,* & Yun-Dong Wu1,2,*
1 Lab of Computational Chemistry and Drug Design, Laboratory of Chemical Genomics, Peking University Shenzhen Graduate School, Shenzhen 518055, P. R. China
2 College of Chemistry, Peking University, Beijing 100871, P. R. China
# These two authors contributed equally to this work.
* Correspondence and requests for materials should be addressed to Z.Q.Y. (email: yezq@pkusz.edu.cn) or Y.D.W. (email: wuyd@pkusz.edu.cn)

## Sheet: Prokaryotic WD40 Proteins
Uniprot ID	Taxonomic Category
M1PZQ7_METMZ	Archaea
C5A6X6_THEGJ	Archaea
D3S0Z5_FERPA	Archaea
Q46CJ8_METBF	Archaea
G7WPS4_METH6	Archaea
G0HJI0_THES4	Archaea
A0RV49_CENSY	Archaea
Q8TMS3_METAC	Archaea
A8A8E0_IGNH4	Archaea
J1L1M1_9EURY	Archaea
G7WNM7_METH6	Archaea
D2EGI8_9EURY	Archaea
L0HKF6_METFS	Archaea
A8A9Z1_IGNH4	Archaea
F7XNB1_METZD	Archaea
H1YY77_9EURY	Archaea
I3ZW41_9EURY	Archaea
I7KBL9_METBM	Archaea
D1YX82_METPS	Archaea
Q46F15_METBF	Archaea
C9RE89_METVM	Archaea
K6T7R0_9EURY	Archaea
B1Y8K9_PYRNV	Archaea
F0LMS5_THEBM	Archaea
A8A9L5_IGNH4	Archaea
Q0W0K5_UNCMA	Archaea
A0RWR4_CENSY	Archaea
M1QFQ7_METMZ	Archaea
H1KXI3_9EURY	Archaea
D7DBS5_STAHD	Archaea
Q8PU72_METMA	Archaea
C5A5G0_THEGJ	Archaea
L0KWN8_METHD	Archaea
Q468D0_METBF	Archaea
F4BYX4_METCG	Archaea
Q0W0V4_UNCMA	Archaea
E1RJ18_METP4	Archaea
Q8TMX4_METAC	Archaea
G7WQC3_METH6	Archaea
G7WRG9_METH6	Archaea
G0HJI7_THES4	Archaea
Q8TQM1_METAC	Archaea
Q0W2S0_UNCMA	Archaea
A3CTM7_METMJ	Archaea
Q0W0T0_UNCMA	Archaea
A7I9F8_METB6	Archaea
I3ZW35_9EURY	Archaea
E1RJ21_METP4	Archaea
H8I7N7_METCZ	Archaea
I7KC06_METBM	Archaea
D1YXM7_METPS	Archaea
J0S7E2_9EURY	Archaea
L0HDZ0_METFS	Archaea
B8GDR5_METPE	Archaea
Q466C9_METBF	Archaea
L0HG73_METFS	Archaea
A3CSQ9_METMJ	Archaea
E0STM8_IGNAA	Archaea
A0RW66_CENSY	Archaea
D3E3P3_METRM	Archaea
Q8PZU9_METMA	Archaea
J0S9J3_9EURY	Archaea
B8GJS0_METPE	Archaea
N6V3V0_9GAMM	Bacteria
C2IMC6_VIBCL	Bacteria
Q98HK1_RHILO	Bacteria
K9W2N1_9CYAN	Bacteria
E8QYY9_ISOPI	Bacteria
D5VP29_CAUST	Bacteria
A6B908_VIBPH	Bacteria
L0DMY0_SINAD	Bacteria
L0D5I5_SINAD	Bacteria
Q6LVC9_PHOPR	Bacteria
K9RM77_9CYAN	Bacteria
H7T249_CAMCO	Bacteria
I1D0P4_9PSEU	Bacteria
Q8YSG6_NOSS1	Bacteria
E0UC38_CYAP2	Bacteria
A6GGQ2_9DELT	Bacteria
S6JW33_VIBNA	Bacteria
N6V8W1_9RHIZ	Bacteria
A9GC88_SORC5	Bacteria
E4WEE1_RHOE1	Bacteria
I4FEE6_MICAE	Bacteria
M5S6X6_9PLAN	Bacteria
B2V813_SULSY	Bacteria
A3P5C6_BURP0	Bacteria
B6BJ98_9HELI	Bacteria
A0YQM3_LYNSP	Bacteria
H7VJI4_CAMCO	Bacteria
A3ZNS4_9PLAN	Bacteria
B4VS12_9CYAN	Bacteria
F5LXC3_RHOSH	Bacteria
G0AZK4_9GAMM	Bacteria
E2CJ28_9RHOB	Bacteria
A8LGT4_FRASN	Bacteria
L0D617_SINAD	Bacteria
Q1QHZ3_NITHX	Bacteria
K4TVW9_BORBO	Bacteria
E6VCF0_RHOPX	Bacteria
N8BPC0_BRUML	Bacteria
H7Z295_CAMJU	Bacteria
G4SUV1_META2	Bacteria
O54182_STRCO	Bacteria
I3ZMS7_TERRK	Bacteria
J0R1E8_BARTA	Bacteria
K4R9C3_9ACTO	Bacteria
Q3MCV7_ANAVT	Bacteria
M5RVT1_9PLAN	Bacteria
J2AZW9_9RHIZ	Bacteria
K1GAG5_BACFG	Bacteria
L8NY70_STRVR	Bacteria
Q10V31_TRIEI	Bacteria
K2VEE1_VIBCL	Bacteria
C7KYD4_ACEPA	Bacteria
L0DF45_SINAD	Bacteria
J1JCS8_BAREL	Bacteria
G6GT89_9CHRO	Bacteria
I8X4V0_9BACE	Bacteria
B1X336_CYAA5	Bacteria
K9TPQ2_9CYAN	Bacteria
K2LKG5_9RHIZ	Bacteria
S9QPK8_9DELT	Bacteria
G5J2R9_CROWT	Bacteria
C2I1F0_VIBCL	Bacteria
K9ELU6_9CYAN	Bacteria
F4Y1I4_9CYAN	Bacteria
G7A7Y8_VIBCL	Bacteria
A7MXA0_VIBHB	Bacteria
K9VLP6_9CYAN	Bacteria
R9FJB9_THEFU	Bacteria
K4IDZ6_PSYTT	Bacteria
M2B0X0_9PLAN	Bacteria
Q8Z0R1_NOSS1	Bacteria
Q6AA90_PROAC	Bacteria
B0C7R2_ACAM1	Bacteria
C6WKI1_ACTMD	Bacteria
L0D5I6_SINAD	Bacteria
C8S0P6_9RHOB	Bacteria
G8SD34_ACTS5	Bacteria
E0MQT8_9RHOB	Bacteria
A7BM33_9GAMM	Bacteria
K9S7S1_9CYAN	Bacteria
I4HTG2_MICAE	Bacteria
S4Y4I9_SORCE	Bacteria
S3T1X3_BRUAO	Bacteria
A8YGJ6_MICAE	Bacteria
K9WGD7_9CYAN	Bacteria
C6WJ96_ACTMD	Bacteria
K9EYG4_9CYAN	Bacteria
K9U0K8_9CYAN	Bacteria
B6EPQ9_ALISL	Bacteria
C6LGE8_9FIRM	Bacteria
S0EXJ9_9BACT	Bacteria
A4CFS3_9GAMM	Bacteria
Q11EF8_MESSB	Bacteria
B4W1D0_9CYAN	Bacteria
L1KUZ5_9ACTO	Bacteria
F9T176_9VIBR	Bacteria
K1WPJ2_ARTPT	Bacteria
E3JD58_FRASU	Bacteria
I4EHI7_9CHLR	Bacteria
B6BHL4_9HELI	Bacteria
D8G442_9CYAN	Bacteria
A0YRJ3_LYNSP	Bacteria
E0US93_SULAO	Bacteria
Q11AA2_TRIEI	Bacteria
G9WNF8_9FIRM	Bacteria
C2IBK0_VIBCL	Bacteria
K9VGI2_9CYAN	Bacteria
K9TM62_9CYAN	Bacteria
G8TD59_NIAKG	Bacteria
D0LTV4_HALO1	Bacteria
K9UA30_9CHRO	Bacteria
C0RMD0_BRUMB	Bacteria
D9VNF6_9ACTO	Bacteria
I3HNW5_BACFG	Bacteria
G6HLR0_9ACTO	Bacteria
K9RMN9_9CYAN	Bacteria
A9WGM8_CHLAA	Bacteria
K9TLC5_9CYAN	Bacteria
D5SUP5_PLAL2	Bacteria
A8YMC6_MICAE	Bacteria
B1VMB7_STRGG	Bacteria
S1SSY9_STRLI	Bacteria
K1WYA2_9BACT	Bacteria
H0FZF1_RHIML	Bacteria
K0PF78_RHIML	Bacteria
A3YM33_CAMJU	Bacteria
I4IPL7_MICAE	Bacteria
K1Z119_9BACT	Bacteria
D0RFF7_9RHIZ	Bacteria
E7C1W3_9GAMM	Bacteria
C4WGJ3_9RHIZ	Bacteria
L8TI22_VIBCL	Bacteria
K9X7H0_9NOST	Bacteria
H7V0U9_CAMCO	Bacteria
F4XLW5_9CYAN	Bacteria
B4VNK4_9CYAN	Bacteria
K9Q5L4_9CYAN	Bacteria
A6A7F1_VIBCL	Bacteria
D9W3W7_9ACTO	Bacteria
K9TGU5_9CYAN	Bacteria
F0S7M0_PEDSD	Bacteria
R4KL40_9FIRM	Bacteria
N7J9T4_BRUAO	Bacteria
A0AE97_STRAM	Bacteria
H7VZJ4_CAMCO	Bacteria
K9Y0P2_STAC7	Bacteria
E4VZP8_BACFG	Bacteria
D7BUV0_STRBB	Bacteria
L7V8H7_MYCL1	Bacteria
D4ZUI7_ARTPN	Bacteria
Q1ZLW9_PHOAS	Bacteria
I6XNX5_PROPF	Bacteria
K9ST79_9SYNE	Bacteria
K9WI60_9CYAN	Bacteria
L8JM35_9BACT	Bacteria
B4W2J5_9CYAN	Bacteria
N7JNH9_BRUAO	Bacteria
K9WE02_9CYAN	Bacteria
Q1DA55_MYXXD	Bacteria
K9QR80_NOSS7	Bacteria
K8NNH0_9BRAD	Bacteria
K9W077_9CYAN	Bacteria
K9WPZ8_9CYAN	Bacteria
G0A0R3_METMM	Bacteria
K9X0W8_9NOST	Bacteria
K9TTP3_9CYAN	Bacteria
E3IYH8_FRASU	Bacteria
L7E4Y5_MICAE	Bacteria
N7U2F9_BRUAO	Bacteria
C4AXN0_BURML	Bacteria
A9W6M8_METEP	Bacteria
C4ZMZ4_THASP	Bacteria
A0L616_MAGSM	Bacteria
N1JS23_9THEM	Bacteria
D2YE65_VIBMI	Bacteria
B5I900_9ACTO	Bacteria
H6L5C4_SAPGL	Bacteria
I8QGR6_9ACTO	Bacteria
B7KRH2_METC4	Bacteria
D7DWT9_NOSA0	Bacteria
L0DQD9_SINAD	Bacteria
I4HJJ1_MICAE	Bacteria
A9B724_HERA2	Bacteria
G4HTT4_MYCRH	Bacteria
K9W9B3_9CYAN	Bacteria
I4GPG0_MICAE	Bacteria
A3NJR0_BURP6	Bacteria
K9V132_9CYAN	Bacteria
B2IUK9_NOSP7	Bacteria
A5FY34_ACICJ	Bacteria
K6DJ07_ARTPT	Bacteria
Q6MD92_PARUW	Bacteria
A3ITC4_9CHRO	Bacteria
A6CCV9_9PLAN	Bacteria
Q11NX0_CYTH3	Bacteria
S3NQQ1_BRUAO	Bacteria
I4AL94_FLELS	Bacteria
D6TR21_9CHLR	Bacteria
K0CV82_ALTME	Bacteria
G6HFY6_9ACTO	Bacteria
K9WJ94_9CYAN	Bacteria
Q47HC2_DECAR	Bacteria
H1WBA1_9CYAN	Bacteria
B7JW05_CYAP8	Bacteria
A7GZP0_CAMC5	Bacteria
E4NAP7_KITSK	Bacteria
N8FIY6_9RHIZ	Bacteria
J0KKM4_RHILT	Bacteria
H0P4B6_9SYNC	Bacteria
D3D1N3_9ACTO	Bacteria
D2SB14_GEOOG	Bacteria
D6TR22_9CHLR	Bacteria
Q30RG1_SULDN	Bacteria
K9X8J6_9NOST	Bacteria
N7MY70_BRUOV	Bacteria
Q0SBN0_RHOSR	Bacteria
I6WWA9_PROPF	Bacteria
I9K387_BACFG	Bacteria
S0F010_9BACT	Bacteria
Q10Y55_TRIEI	Bacteria
A3PDD4_PROM0	Bacteria
B4VH43_9CYAN	Bacteria
F5JK01_9RHIZ	Bacteria
H0FZM7_RHIML	Bacteria
K9PHN5_9CYAN	Bacteria
K9R8N5_9CYAN	Bacteria
A1ZU03_9BACT	Bacteria
G0EVM2_CUPNN	Bacteria
J3CMP7_9RHIZ	Bacteria
M9MIR9_GLUTH	Bacteria
B9L838_NAUPA	Bacteria
B7KKP4_CYAP7	Bacteria
Q7UWP5_RHOBA	Bacteria
F3K253_PSESZ	Bacteria
D6XBE4_9ACTO	Bacteria
F4XUZ7_9CYAN	Bacteria
A6GKA2_9DELT	Bacteria
F4XLM1_9CYAN	Bacteria
L7EYE7_9ACTO	Bacteria
Q07Y39_SHEFN	Bacteria
K2WUA3_VIBCL	Bacteria
K9S353_9CYAN	Bacteria
G6HD15_9ACTO	Bacteria
J0CNZ4_RHILT	Bacteria
K0VBW7_MYCVA	Bacteria
I4FD58_MICAE	Bacteria
G0Q5L1_STRGR	Bacteria
A9CGR2_AGRT5	Bacteria
L0DNI0_SINAD	Bacteria
L8MZP2_9CYAN	Bacteria
F9SA16_VIBSP	Bacteria
A1VZD2_CAMJJ	Bacteria
K9YGK3_CYASC	Bacteria
B4D8S4_9BACT	Bacteria
L8KZN4_9SYNC	Bacteria
R5V1H9_9FIRM	Bacteria
H8A2D1_CAMJU	Bacteria
E4N469_KITSK	Bacteria
Q2J7X9_FRASC	Bacteria
B4RD79_PHEZH	Bacteria
B1WPH6_CYAA5	Bacteria
K9XGG8_9CHRO	Bacteria
K9TJ33_9CYAN	Bacteria
B6BLG7_9HELI	Bacteria
R1FY71_9PSEU	Bacteria
M7FVS8_VIBCL	Bacteria
A4FDN8_SACEN	Bacteria
K9QSN3_NOSS7	Bacteria
F2GBP0_ALTMD	Bacteria
D1AA67_THECD	Bacteria
C7RJY6_ACCPU	Bacteria
L7KGZ3_9ACTO	Bacteria
K5TE68_VIBCL	Bacteria
H0PYK0_9RHOO	Bacteria
R5NW45_9PORP	Bacteria
K9R6J1_9CYAN	Bacteria
H3R383_BRUAO	Bacteria
K8GNI2_9CYAN	Bacteria
A3EP02_VIBCL	Bacteria
K9W0M9_9CYAN	Bacteria
B7JWJ3_CYAP8	Bacteria
K9PQC1_9CYAN	Bacteria
L8KQI5_9SYNC	Bacteria
I4I1Z7_MICAE	Bacteria
I9A0Q9_9ACTO	Bacteria
K6DME1_ARTPT	Bacteria
N7VRH0_BRUAO	Bacteria
K9ZPF4_ANACC	Bacteria
M5TAU9_9PLAN	Bacteria
I6Y1R7_PROPF	Bacteria
D9WQJ5_9ACTO	Bacteria
S7HUC5_VIBFL	Bacteria
F4CVC5_PSEUX	Bacteria
L7FIP3_9ACTO	Bacteria
K9VER0_9CYAN	Bacteria
C6Y3G9_PEDHD	Bacteria
K9Q4D1_9CYAN	Bacteria
K9TY81_9CYAN	Bacteria
D0AVV5_BRUAO	Bacteria
G8T3V4_BRUAO	Bacteria
B0C3Y2_ACAM1	Bacteria
B4S6U5_PROA2	Bacteria
M7IAD6_VIBCL	Bacteria
A8IJD2_AZOC5	Bacteria
R4SZ95_AMYOR	Bacteria
L7C7T5_RHOBT	Bacteria
A9GAC3_SORC5	Bacteria
D8G9U5_9CYAN	Bacteria
F4QVF5_BREDI	Bacteria
K9W2X9_9CYAN	Bacteria
M5K1U3_9RHIZ	Bacteria
E8R095_ISOPI	Bacteria
A6GKD6_9DELT	Bacteria
K9WJD4_9CYAN	Bacteria
K9ZPB6_ANACC	Bacteria
B5I316_9ACTO	Bacteria
A3IUX7_9CHRO	Bacteria
K9ZFS1_ANACC	Bacteria
N7KUE2_BRUML	Bacteria
H7SGX6_CAMCO	Bacteria
A4TDV7_MYCGI	Bacteria
A6GJU0_9DELT	Bacteria
D6TDE7_9CHLR	Bacteria
M5TKC9_9PLAN	Bacteria
H5SCD1_9BACT	Bacteria
D4ZST7_ARTPN	Bacteria
Q8YZL9_NOSS1	Bacteria
F5YR58_TREPZ	Bacteria
G6ZZU8_VIBCL	Bacteria
Q1YKJ3_MOBAS	Bacteria
K9UB29_9CHRO	Bacteria
M7GJ96_VIBCL	Bacteria
I0UXW9_9PSEU	Bacteria
Q3J394_RHOS4	Bacteria
L8LL64_9CHRO	Bacteria
D7BXH8_STRBB	Bacteria
M7HFG7_VIBCL	Bacteria
F4KV66_HALH1	Bacteria
D6TZH0_9CHLR	Bacteria
B3QW13_CHLT3	Bacteria
D9W630_9ACTO	Bacteria
A3ZUT4_9PLAN	Bacteria
A2BRK9_PROMS	Bacteria
L8N3K2_9CYAN	Bacteria
D8G6G1_9CYAN	Bacteria
H8AE84_CAMJU	Bacteria
D4ZRT4_ARTPN	Bacteria
K2CLN2_9BACT	Bacteria
L1K9D6_9RHOB	Bacteria
J0Z1C7_BARDO	Bacteria
C9QNA4_VIBOR	Bacteria
E8N1I8_ANATU	Bacteria
F6E296_SINMK	Bacteria
J1FGV6_9BACT	Bacteria
E3J1K7_FRASU	Bacteria
C7QMR8_CYAP0	Bacteria
K6DZJ1_ARTPT	Bacteria
L8M0Y1_9CYAN	Bacteria
L7U6I1_MYXSD	Bacteria
J1FK84_VIBCL	Bacteria
G7ATM6_VIBCL	Bacteria
N8IPI3_BRUSS	Bacteria
J1CFM5_VIBCL	Bacteria
E4QPJ8_METS6	Bacteria
N8MKM8_BRUOV	Bacteria
I8QWJ5_9ACTO	Bacteria
I4GKH4_MICAE	Bacteria
F8KWH4_PARAV	Bacteria
K5DEC9_RHOBT	Bacteria
C7JL24_ACEPA	Bacteria
G0STW1_VIBMI	Bacteria
N8KFP2_BRUSS	Bacteria
G0DI69_9GAMM	Bacteria
F8Z607_VIBCL	Bacteria
H0PLQ0_9SYNC	Bacteria
R4L9N3_9ACTO	Bacteria
B5VYQ4_ARTMA	Bacteria
K9S851_9CYAN	Bacteria
B0CCL5_ACAM1	Bacteria
D4ZZ44_ARTPN	Bacteria
I3BZ00_9GAMM	Bacteria
E8W5X4_STRFA	Bacteria
Q4PJF4_9BACT	Bacteria
D6U340_9CHLR	Bacteria
F8ZE22_VIBCL	Bacteria
N7LBQ6_BRUML	Bacteria
L8LAH1_9CYAN	Bacteria
L0J750_MYCSM	Bacteria
C9U8R1_BRUAO	Bacteria
F2B0W2_RHOBT	Bacteria
L8NWF5_MICAE	Bacteria
Q8KB12_CHLTE	Bacteria
D0LUU9_HALO1	Bacteria
L0DPJ6_SINAD	Bacteria
A3MDQ6_BURM7	Bacteria
Q8YTD1_NOSS1	Bacteria
A0YQ89_LYNSP	Bacteria
Q9ZEM4_STRCH	Bacteria
Q10XR9_TRIEI	Bacteria
S2YZD4_9ACTO	Bacteria
A0ZCA6_NODSP	Bacteria
E8JIW0_9ACTO	Bacteria
N7HKS7_BRUAO	Bacteria
F6BW26_SINMB	Bacteria
M3FEP6_9ACTO	Bacteria
B4WN16_9SYNE	Bacteria
N7BFL9_BRUAO	Bacteria
Q12K38_SHEDO	Bacteria
B1W001_STRGG	Bacteria
A1ZYT0_9BACT	Bacteria
Q5LSH5_RUEPO	Bacteria
M7NZU4_9GAMM	Bacteria
K9EWQ1_9CYAN	Bacteria
L7E3E4_MICAE	Bacteria
N7WN28_BRUAO	Bacteria
I4G0T0_MICAE	Bacteria
H7WY88_CAMCO	Bacteria
A6BYQ6_9PLAN	Bacteria
C4XU66_DESMR	Bacteria
D2SAI7_GEOOG	Bacteria
B4VW73_9CYAN	Bacteria
K9UYC5_9CYAN	Bacteria
C0YAW4_BURPE	Bacteria
D6U8C7_9CHLR	Bacteria
K9UGJ3_9CHRO	Bacteria
N8C4Q7_BRUML	Bacteria
G6FZT5_9CYAN	Bacteria
F7KYZ7_FUSNU	Bacteria
A6GA30_9DELT	Bacteria
S3ZJU8_9ACTO	Bacteria
K9Q277_9CYAN	Bacteria
N7DHS3_BRUAO	Bacteria
L7CFV3_RHOBT	Bacteria
K9XJR2_9CHRO	Bacteria
K9PCE7_9CYAN	Bacteria
D0HK03_VIBCL	Bacteria
A0YQ70_LYNSP	Bacteria
H5STV9_9BACT	Bacteria
J1CNZ2_VIBCL	Bacteria
K9EQD9_9CYAN	Bacteria
Q7V152_PROMP	Bacteria
Q0RST7_FRAAA	Bacteria
R6S1Q9_9CLOT	Bacteria
R4LS41_9ACTO	Bacteria
Q3M972_ANAVT	Bacteria
A0YUC6_LYNSP	Bacteria
K0K3B0_SACES	Bacteria
H0TEE7_9BRAD	Bacteria
I0GFI1_9BRAD	Bacteria
D8FY82_9CYAN	Bacteria
B0C7J1_ACAM1	Bacteria
S3J5I7_MICAE	Bacteria
L0J7W8_MYCSM	Bacteria
A0YTN5_LYNSP	Bacteria
Q5LBI5_BACFN	Bacteria
Q3M8V4_ANAVT	Bacteria
E4NJW7_KITSK	Bacteria
Q125C7_POLSJ	Bacteria
Q3JMG2_BURP1	Bacteria
D6U3S4_9CHLR	Bacteria
H8JV96_VIBCL	Bacteria
B5WI98_9BURK	Bacteria
F3BPW1_PSEHA	Bacteria
L0DH44_SINAD	Bacteria
K2V501_VIBCL	Bacteria
E1D8N7_VIBPH	Bacteria
J9YDG8_ALTMA	Bacteria
K1WN33_ARTPT	Bacteria
K5DFQ3_RHOBT	Bacteria
I4HEP7_MICAE	Bacteria
S5BS54_ALTMA	Bacteria
F8C7T5_MYXFH	Bacteria
C7QPN4_CYAP0	Bacteria
M5RHC5_9BACI	Bacteria
B1WPV7_CYAA5	Bacteria
G6HB26_9ACTO	Bacteria
Q47V22_COLP3	Bacteria
D6TZQ6_9CHLR	Bacteria
Q11FK1_MESSB	Bacteria
C3XP42_9HELI	Bacteria
N7FRA0_BRUAO	Bacteria
K8GPF5_9CYAN	Bacteria
L7KDW2_RHOCO	Bacteria
K9WHT4_9CYAN	Bacteria
I0XCI7_9SPIO	Bacteria
K9RZL8_SYNP3	Bacteria
M1WS37_9NOST	Bacteria
I2KYB6_BURPE	Bacteria
I4FJS9_MICAE	Bacteria
I4H3M0_MICAE	Bacteria
A5KI67_CAMJU	Bacteria
C7CLE1_METED	Bacteria
K1XCL2_ARTPT	Bacteria
F4L1H0_HALH1	Bacteria
B4D1H8_9BACT	Bacteria
F7XIM3_SINMM	Bacteria
K9TPL2_9CYAN	Bacteria
Q0REB4_FRAAA	Bacteria
K6DSI7_ARTPT	Bacteria
A2C4Q4_PROM1	Bacteria
K9ZIT7_ANACC	Bacteria
K9QW51_NOSS7	Bacteria
K2ESG0_9BACT	Bacteria
K9VAU4_9CYAN	Bacteria
K9WUR9_9NOST	Bacteria
I7ES98_PHAG2	Bacteria
G5JEE4_CROWT	Bacteria
K2YGL5_VIBCL	Bacteria
M7MLN1_VIBCL	Bacteria
M2ABH1_9PLAN	Bacteria
Q10V27_TRIEI	Bacteria
G4HNB9_9BACL	Bacteria
M7HDZ5_VIBCL	Bacteria
K9FDF4_9CYAN	Bacteria
L0GQS5_9GAMM	Bacteria
A8ZLT0_ACAM1	Bacteria
N7ZKH3_BRUAO	Bacteria
L8M6F4_9CYAN	Bacteria
K9SJ27_9CYAN	Bacteria
K0PLL1_9RHIZ	Bacteria
K1JEC4_9GAMM	Bacteria
K9PTV5_9CYAN	Bacteria
K9RSV6_SYNP3	Bacteria
I4IJR2_9CHRO	Bacteria
I4HPF7_MICAE	Bacteria
G3J0L5_9GAMM	Bacteria
G0FIU6_AMYMD	Bacteria
Q8Z054_NOSS1	Bacteria
K9QSM8_NOSS7	Bacteria
K9WFF2_9CYAN	Bacteria
K9VKZ2_9CYAN	Bacteria
A8KYE7_FRASN	Bacteria
K5KA48_VIBCL	Bacteria
H1QVR1_VIBFI	Bacteria
Q7VJT1_HELHP	Bacteria
A1ZDI6_9BACT	Bacteria
K7W173_9NOST	Bacteria
K7WG49_9NOST	Bacteria
L8JXB0_9BACT	Bacteria
N7B0G2_BRUAO	Bacteria
S1SAM4_STRLI	Bacteria
A9HMH3_GLUDA	Bacteria
B2U9J2_RALPJ	Bacteria
A0YWX5_LYNSP	Bacteria
L0FUG8_ECHVK	Bacteria
S3MEV1_9SPIO	Bacteria
F5ULE4_9CYAN	Bacteria
D7BYH6_STRBB	Bacteria
F4DAL3_AERVB	Bacteria
L8LT46_9CHRO	Bacteria
J6UGY8_9RHOB	Bacteria
K9QE66_9NOSO	Bacteria
H7W9H2_CAMCO	Bacteria
E3IYH2_FRASU	Bacteria
D0LNI8_HALO1	Bacteria
D0LG61_HALO1	Bacteria
A4GIG4_9BACT	Bacteria
D5SP83_PLAL2	Bacteria
I4F9C1_MICAE	Bacteria
C0ZV49_RHOE4	Bacteria
M5SA01_9PLAN	Bacteria
B2HT99_MYCMM	Bacteria
R0DPF5_9RHOB	Bacteria
J4KTW4_9PROT	Bacteria
K9TC06_9CYAN	Bacteria
I4H605_MICAE	Bacteria
B5VUN3_ARTMA	Bacteria
B8HZ95_CYAP4	Bacteria
K5N1U9_VIBCL	Bacteria
K6Z4K0_9ALTE	Bacteria
D9VZZ0_9ACTO	Bacteria
D7CDG6_STRBB	Bacteria
S4Y7G6_SORCE	Bacteria
F4Y104_9CYAN	Bacteria
N8C1P3_BRUML	Bacteria
L7CFA1_RHOBT	Bacteria
A3IRL3_9CHRO	Bacteria
L7L806_9ACTO	Bacteria
R6ZQC7_9BACE	Bacteria
J1F6I9_9HELI	Bacteria
B4VPV8_9CYAN	Bacteria
B6BLP1_9HELI	Bacteria
Q8DCR6_VIBVU	Bacteria
B0UA68_METS4	Bacteria
H1WLK7_9CYAN	Bacteria
A1BER4_CHLPD	Bacteria
N6ZK67_9RHOO	Bacteria
I4IF85_9CHRO	Bacteria
I1XJ64_METNJ	Bacteria
A1ZZY6_9BACT	Bacteria
D2QXR9_PIRSD	Bacteria
G6GWU5_9CHRO	Bacteria
D7E3K2_NOSA0	Bacteria
B8HV43_CYAP4	Bacteria
L8NSI9_MICAE	Bacteria
F8ZS32_VIBCL	Bacteria
Q5E8C6_VIBF1	Bacteria
Q3M3I4_ANAVT	Bacteria
M7JZL5_VIBCL	Bacteria
G3IT77_9GAMM	Bacteria
A6Q1E8_NITSB	Bacteria
C6W4K5_DYAFD	Bacteria
C8X5D2_DESRD	Bacteria
H0HCB3_RHIRD	Bacteria
Q0RIR9_FRAAA	Bacteria
K9XVC1_STAC7	Bacteria
C0N938_9GAMM	Bacteria
K9R7R5_9CYAN	Bacteria
F4XVB7_9CYAN	Bacteria
B5W919_ARTMA	Bacteria
K9VRF8_9CYAN	Bacteria
M4MS38_RHIML	Bacteria
J2HW37_9RHIZ	Bacteria
B2J0I0_NOSP7	Bacteria
K9WPW4_9CYAN	Bacteria
Q10YD2_TRIEI	Bacteria
S9PCE9_9DELT	Bacteria
D7A4L5_STAND	Bacteria
A9D1T7_9RHIZ	Bacteria
L8P1F8_STRVR	Bacteria
A6WYN5_OCHA4	Bacteria
A0Y436_9GAMM	Bacteria
H1P3P2_9BACT	Bacteria
C7QDD5_CATAD	Bacteria
H5TFW2_9ACTO	Bacteria
B4VPU0_9CYAN	Bacteria
M7KIN9_VIBCL	Bacteria
C1M7E7_9ENTR	Bacteria
K8GLS1_9CYAN	Bacteria
A9GSK2_SORC5	Bacteria
F8CE55_MYXFH	Bacteria
Q8YD70_BRUME	Bacteria
K9ZQ05_ANACC	Bacteria
C2KUX3_9FIRM	Bacteria
G6HKL0_9ACTO	Bacteria
S6GD15_9GAMM	Bacteria
N6YYG6_9RHOO	Bacteria
K5TAA2_VIBCL	Bacteria
L8MU89_9CYAN	Bacteria
G6HFT8_9ACTO	Bacteria
Q2J8N3_FRASC	Bacteria
K9V192_9CYAN	Bacteria
M5TK47_9PLAN	Bacteria
C3LR85_VIBCM	Bacteria
N0CQ79_9ACTO	Bacteria
K9ST50_9SYNE	Bacteria
A3IUU0_9CHRO	Bacteria
K1GD97_BACFG	Bacteria
G6H5A9_9ACTO	Bacteria
F2RDC7_STRVP	Bacteria
Q3L9F7_RHOE4	Bacteria
K9XDS5_9CHRO	Bacteria
Q21EN7_SACD2	Bacteria
K9XB03_9CHRO	Bacteria
G8TN03_NIAKG	Bacteria
F7NWT5_9GAMM	Bacteria
N1ZZY2_9FIRM	Bacteria
K9QBV9_9NOSO	Bacteria
K6YMT0_9ALTE	Bacteria
D6U883_9CHLR	Bacteria
M5S960_9PLAN	Bacteria
S3PZ87_BRUAO	Bacteria
I4HSF6_MICAE	Bacteria
L8L0X8_9SYNC	Bacteria
B4WRJ3_9SYNE	Bacteria
I1DLU0_9VIBR	Bacteria
M5U883_9PLAN	Bacteria
A3H3J7_VIBCL	Bacteria
F5UD90_9CYAN	Bacteria
I4GVD7_MICAE	Bacteria
Q7NK50_GLOVI	Bacteria
E3JBX1_FRASU	Bacteria
R4SZD6_AMYOR	Bacteria
D0LUU6_HALO1	Bacteria
K9VB06_9CYAN	Bacteria
K9S8L0_9CYAN	Bacteria
H0P7P9_9SYNC	Bacteria
D5A4Y1_ARTPN	Bacteria
K7T138_9HELI	Bacteria
Q0FSA3_9RHOB	Bacteria
B2J859_NOSP7	Bacteria
K6E0Q7_ARTPT	Bacteria
L8LWM0_9CYAN	Bacteria
G0PSX9_STRGR	Bacteria
E4N0K1_KITSK	Bacteria
G2PGJ4_STRVO	Bacteria
B4D9Q3_9BACT	Bacteria
Q1LLL7_RALME	Bacteria
B0C635_ACAM1	Bacteria
K9UQW2_9CHRO	Bacteria
B4VSP8_9CYAN	Bacteria
G6HC24_9ACTO	Bacteria
L8AIP0_9SYNC	Bacteria
M1X335_9NOST	Bacteria
H1WFY8_9CYAN	Bacteria
F9RN75_9VIBR	Bacteria
L0DLP7_SINAD	Bacteria
G5ZZJ7_9PROT	Bacteria
A0YLR0_LYNSP	Bacteria
G6H043_9CHRO	Bacteria
K7S9S3_9HELI	Bacteria
D7B522_NOCDD	Bacteria
L7FJT0_9ACTO	Bacteria
D3PC09_DEFDS	Bacteria
A8ZL84_ACAM1	Bacteria
B4WMX6_9SYNE	Bacteria
H7UUZ8_CAMCO	Bacteria
Q0RPB8_FRAAA	Bacteria
K9S8A8_9CYAN	Bacteria
D0LTI8_HALO1	Bacteria
H7ZMH5_CAMJU	Bacteria
F7UBH9_RHIRD	Bacteria
B6BKZ0_9HELI	Bacteria
F5UPK1_9CYAN	Bacteria
G6FXN8_9CYAN	Bacteria
K9W1J3_9CYAN	Bacteria
A0YTJ7_LYNSP	Bacteria
K9V0Y5_9CYAN	Bacteria
A9B5D0_HERA2	Bacteria
L1L6F9_9ACTO	Bacteria
F9BI58_VIBCL	Bacteria
A3VYR3_9RHOB	Bacteria
K9UAX6_9CHRO	Bacteria
L0A3F4_DEIPD	Bacteria
S7JBT5_VIBFL	Bacteria
K9FJP1_9CYAN	Bacteria
G6H770_9ACTO	Bacteria
L8M9B5_9CYAN	Bacteria
Q3MA72_ANAVT	Bacteria
L7EDU3_MICAE	Bacteria
D2R1L7_PIRSD	Bacteria
Q020D3_SOLUE	Bacteria
K9T5I2_9CYAN	Bacteria
H3PE22_BRUAO	Bacteria
K9RD44_9CYAN	Bacteria
F2IER1_FLUTR	Bacteria
K9RSQ8_SYNP3	Bacteria
A3Y0D9_9VIBR	Bacteria
K2WC33_VIBCL	Bacteria
K4KL59_SIMAS	Bacteria
I4G1L1_MICAE	Bacteria
A3ZW90_9PLAN	Bacteria
A0KTM0_SHESA	Bacteria
B5VVI2_ARTMA	Bacteria
A3ILI9_9CHRO	Bacteria
C6WCX4_ACTMD	Bacteria
B5VVI6_ARTMA	Bacteria
Q09AF9_STIAD	Bacteria
D4ZXP5_ARTPN	Bacteria
M2AIR3_9PLAN	Bacteria
S3PPV2_BRUAO	Bacteria
D5QLD2_METTR	Bacteria
H7RI37_CAMCO	Bacteria
M1WZE0_9NOST	Bacteria
K1X9L8_ARTPT	Bacteria
E9T819_COREQ	Bacteria
J1JGN7_9RHIZ	Bacteria
T0MHV7_9SPHI	Bacteria
J5E2E1_9MYCO	Bacteria
K9SJG2_9CYAN	Bacteria
B0JV16_MICAN	Bacteria
C7JDV6_ACEP3	Bacteria
A8G0A6_SHESH	Bacteria
K9ERA5_9CYAN	Bacteria
G6FWG9_9CYAN	Bacteria
K1W4Z6_ARTPT	Bacteria
L8M0E8_9CYAN	Bacteria
L0DDY5_SINAD	Bacteria
M2PJK9_9PSEU	Bacteria
D4ZC63_SHEVD	Bacteria
R4R162_9PSED	Bacteria
D5SW00_PLAL2	Bacteria
Q39WC4_GEOMG	Bacteria
E3J5Z4_FRASU	Bacteria
M7KV99_VIBCL	Bacteria
K9U370_9CYAN	Bacteria
D7E061_NOSA0	Bacteria
F4H5L2_CELFA	Bacteria
K6CQZ9_ARTPT	Bacteria
J1GFA3_VIBCL	Bacteria
Q4C325_CROWT	Bacteria
Q0RR24_FRAAA	Bacteria
R8W6F8_BRUAO	Bacteria
D4ZNM9_ARTPN	Bacteria
F5SX60_9GAMM	Bacteria
C4RND1_9ACTO	Bacteria
K9UXQ1_9CYAN	Bacteria
A8FX18_SHESH	Bacteria
D1R9C2_9CHLA	Bacteria
D4ZGD0_SHEVD	Bacteria
C7QKY1_CYAP0	Bacteria
K9Q658_9CYAN	Bacteria
F5UI68_9CYAN	Bacteria
A5UYN9_ROSS1	Bacteria
N7TIV5_BRUAO	Bacteria
I2F307_9THEM	Bacteria
B0C1G9_ACAM1	Bacteria
K9PT71_9CYAN	Bacteria
M7XK37_9BACT	Bacteria
A7LKV7_9GAMM	Bacteria
I4GHH9_MICAE	Bacteria
G2I1N5_GLUXN	Bacteria
F3RU24_VIBPH	Bacteria
H2JUZ2_STRHJ	Bacteria
H0SMC9_9BRAD	Bacteria
I9K9Q3_9ACTO	Bacteria
M1MBY5_9SYNC	Bacteria
M4U5B2_9GAMM	Bacteria
Q2T5R9_BURTA	Bacteria
G5IYX5_CROWT	Bacteria
B7K999_CYAP7	Bacteria
R4SMN7_AMYOR	Bacteria
Q8Z020_NOSS1	Bacteria
B9XMI9_9BACT	Bacteria
M5TWD4_9PLAN	Bacteria
A6C707_9PLAN	Bacteria
A8L870_FRASN	Bacteria
C6BKR0_RALP1	Bacteria
G8SLH9_ACTS5	Bacteria
S9PCE3_9DELT	Bacteria
G8SLQ4_ACTS5	Bacteria
Q62C63_BURMA	Bacteria
K9PG49_9CYAN	Bacteria
K6DTK3_ARTPT	Bacteria
K9XBD6_9CHRO	Bacteria
D2QZ16_PIRSD	Bacteria
B1KFU4_SHEWM	Bacteria
A3VZV8_9RHOB	Bacteria
I9CF55_9RHIZ	Bacteria
Q8YYT7_NOSS1	Bacteria
M5RPC7_9PLAN	Bacteria
K9PGS0_9CYAN	Bacteria
S2YFX3_9ACTO	Bacteria
H1W9U9_9CYAN	Bacteria
A7NPP3_ROSCS	Bacteria
E3FLZ8_STIAD	Bacteria
I2MV38_9ACTO	Bacteria
K9WGI1_9CYAN	Bacteria
K2F3J9_9BACT	Bacteria
H2IDL5_9VIBR	Bacteria
L8SL69_VIBCL	Bacteria
E3J6C2_FRASU	Bacteria
H1QDT0_9ACTO	Bacteria
Q112W9_TRIEI	Bacteria
C7RPI7_ACCPU	Bacteria
D3DD52_9ACTO	Bacteria
I0JZV6_9BACT	Bacteria
K9WIW8_9CYAN	Bacteria
A2RWY3_BURM9	Bacteria
I4ISQ7_MICAE	Bacteria
D6EY60_STRLI	Bacteria
G7GZL7_9ACTO	Bacteria
B4VID1_9CYAN	Bacteria
K4IC36_PSYTT	Bacteria
K9QZK5_NOSS7	Bacteria
J2VRV5_9BRAD	Bacteria
D4TPF5_9NOST	Bacteria
K1WEW3_ARTPT	Bacteria
M7M478_VIBCL	Bacteria
K9WFP1_9CYAN	Bacteria
L7E1J0_MICAE	Bacteria
K9UX43_9CYAN	Bacteria
L7E083_MICAE	Bacteria
N0B4L4_9RHIZ	Bacteria
D9WZT7_STRVR	Bacteria
A8ZQX9_ACAM1	Bacteria
D4THX4_9NOST	Bacteria
N7R5P0_BRUAO	Bacteria
H2K3R9_STRHJ	Bacteria
Q6M9Q3_PARUW	Bacteria
K9T5N1_9CYAN	Bacteria
H0RQR6_9BRAD	Bacteria
F5UJK9_9CYAN	Bacteria
N8B1T1_BRUAO	Bacteria
B1WX81_CYAA5	Bacteria
B9YZI9_9NEIS	Bacteria
J2JKX6_9BURK	Bacteria
F5UAS8_9CYAN	Bacteria
I2QI03_9BRAD	Bacteria
G6FXC6_9CYAN	Bacteria
I4HZ25_MICAE	Bacteria
H1WBZ3_9CYAN	Bacteria
G2LHS5_CHLTF	Bacteria
K9W375_9CYAN	Bacteria
G2DVG5_9GAMM	Bacteria
N8DNK0_BRUOV	Bacteria
F4L7M0_HALH1	Bacteria
Q07H70_RHOP5	Bacteria
J1Z2J5_VIBCL	Bacteria
C7C9Q0_METED	Bacteria
A7IB93_XANP2	Bacteria
B4W111_9CYAN	Bacteria
G2P2W1_STRVO	Bacteria
H8AQ45_CAMJU	Bacteria
I4G253_MICAE	Bacteria
D6TWR0_9CHLR	Bacteria
M1MW80_STRHY	Bacteria
N8CIP0_BRUML	Bacteria
K9QTC6_NOSS7	Bacteria
B8GC46_CHLAD	Bacteria
K2NNY0_9THEM	Bacteria
K9UE38_9CHRO	Bacteria
S4Y2G8_SORCE	Bacteria
K9VUC9_9CYAN	Bacteria
N8AM85_BRUML	Bacteria
I4G168_MICAE	Bacteria
L8EXF9_STRRM	Bacteria
I4FUW6_MICAE	Bacteria
M1MB61_9SYNC	Bacteria
S4NTY5_9ACTO	Bacteria
D2UEW8_XANAP	Bacteria
B2J788_NOSP7	Bacteria
L8LGT4_9CHRO	Bacteria
K9WCJ9_9CYAN	Bacteria
G6YIP1_9RHIZ	Bacteria
Q4C260_CROWT	Bacteria
R4N2H6_MYCPC	Bacteria
K9R6Q5_9CYAN	Bacteria
K9F689_9CYAN	Bacteria
D5SKZ6_STRC2	Bacteria
K9XIR4_9CHRO	Bacteria
B5VU27_ARTMA	Bacteria
G6GYJ4_9CHRO	Bacteria
A7C0D3_9GAMM	Bacteria
H0PG61_9SYNC	Bacteria
A6GAS4_9DELT	Bacteria
D8HPG7_AMYMU	Bacteria
R5USA8_9BACE	Bacteria
Q1MYZ3_9GAMM	Bacteria
K5E4W4_RHOBT	Bacteria
A7FCF2_YERP3	Bacteria
S4AMR7_9ACTO	Bacteria
S3PMM9_BRUAO	Bacteria
C6AWM9_RHILS	Bacteria
B9P2B8_PROMR	Bacteria
B0JNY6_MICAN	Bacteria
D0LTV3_HALO1	Bacteria
I9KQ78_9ACTO	Bacteria
D0LUU7_HALO1	Bacteria
N8FTR3_9RHIZ	Bacteria
K9SJX9_9CYAN	Bacteria
N8KGH4_BRUOV	Bacteria
B9XH67_9BACT	Bacteria
N7KST2_BRUCA	Bacteria
K9T273_9CYAN	Bacteria
K9SNT3_9SYNE	Bacteria
N7NE24_BRUOV	Bacteria
M5TMA4_9PLAN	Bacteria
E0UJN6_CYAP2	Bacteria
D6TK87_9CHLR	Bacteria
E0U9B1_CYAP2	Bacteria
A7HL88_FERNB	Bacteria
C6IA29_9BACE	Bacteria
H7XWK3_CAMJU	Bacteria
B7JZR8_CYAP8	Bacteria
L0DSU5_SINAD	Bacteria
I4FS03_MICAE	Bacteria
I0H5R3_ACTM4	Bacteria
B4VXA1_9CYAN	Bacteria
K1YR95_9BACT	Bacteria
I9A7Q1_9ACTO	Bacteria
I4H6B9_MICAE	Bacteria
D8I957_AMYMU	Bacteria
H7YT88_CAMJU	Bacteria
K6AI94_PSEVI	Bacteria
D4ZVZ4_ARTPN	Bacteria
B5W445_ARTMA	Bacteria
D8FVV1_9CYAN	Bacteria
A6Q5Z9_NITSB	Bacteria
I2QB66_9BRAD	Bacteria
K6HEH6_9DELT	Bacteria
F1YVS1_9PROT	Bacteria
K9ZCX6_ANACC	Bacteria
A3ZY99_9PLAN	Bacteria
A9L1G3_SHEB9	Bacteria
K0D8J1_ALTMS	Bacteria
K9Q849_9NOSO	Bacteria
K9VSC1_9CYAN	Bacteria
K9TAP1_9CYAN	Bacteria
D9T0V4_MICAI	Bacteria
F7ZFN9_ROSLO	Bacteria
H5SVU1_9BACT	Bacteria
K9TZ22_9CYAN	Bacteria
K9V4W4_9CYAN	Bacteria
B4SH53_PELPB	Bacteria
L0DR09_SINAD	Bacteria
H8MWG9_CORCM	Bacteria
K9PKK4_9CYAN	Bacteria
I9JYJ2_BACFG	Bacteria
K9TNH7_9CYAN	Bacteria
K9TQB2_9CYAN	Bacteria
I2NAP3_9ACTO	Bacteria
L8T6P4_VIBCL	Bacteria
K9WFC2_9CYAN	Bacteria
B1ZVR1_OPITP	Bacteria
G6HB94_9ACTO	Bacteria
K9SEZ0_9CYAN	Bacteria
L7FFB9_9ACTO	Bacteria
A8ZKU8_ACAM1	Bacteria
N7NAU1_BRUML	Bacteria
K9PU35_9CYAN	Bacteria
C9V1B2_BRUAO	Bacteria
H7W7U4_CAMCO	Bacteria
K9WMN7_9CYAN	Bacteria
Q4C9P2_CROWT	Bacteria
B0JGM3_MICAN	Bacteria
D1A5L3_THECD	Bacteria
Q0RGZ5_FRAAA	Bacteria
H6N2W1_GORPV	Bacteria
K9ZQ57_ANACC	Bacteria
F3MEG8_9BACL	Bacteria
D2R912_PIRSD	Bacteria
E0UGF2_CYAP2	Bacteria
C2I118_VIBAB	Bacteria
N7NX87_BRUML	Bacteria
B7KD29_CYAP7	Bacteria
K9Q005_9CYAN	Bacteria
H7S8E2_CAMCO	Bacteria
I6ABV6_BURTH	Bacteria
H7X236_CAMJU	Bacteria
A8ZLL1_ACAM1	Bacteria
F3NP18_9ACTO	Bacteria
B2J4D1_NOSP7	Bacteria
L7ETX4_9ACTO	Bacteria
L8NTS9_MICAE	Bacteria
A5UV81_ROSS1	Bacteria
S5TAE9_9GAMM	Bacteria
Q2SAS7_HAHCH	Bacteria
N7HVJ1_BRUAO	Bacteria
M2WPE2_9NOCA	Bacteria
A8UPK4_9FLAO	Bacteria
K9TLA2_9CYAN	Bacteria
Q4HI81_CAMCO	Bacteria
Q08PS1_STIAD	Bacteria
F9XVF6_CAMFE	Bacteria
L0D9C9_SINAD	Bacteria
E4RVT8_LEAB4	Bacteria
B2J567_NOSP7	Bacteria
E3JDJ0_FRASU	Bacteria
K9VCI9_9CYAN	Bacteria
I2GBV6_9BACT	Bacteria
H8CH96_CAMJU	Bacteria
F0S1P6_DESTD	Bacteria
J1K5C3_9RHIZ	Bacteria
B6AYS0_9RHOB	Bacteria
C7JV92_ACEPA	Bacteria
I9P0U8_9ALTE	Bacteria
I6SCV0_ENTCL	Bacteria
K4U940_BORBO	Bacteria
Q7UYG9_RHOBA	Bacteria
K9F300_9CYAN	Bacteria
G6HIL2_9ACTO	Bacteria
D7C758_STRBB	Bacteria
K9WA86_9CYAN	Bacteria
K9TFQ6_9CYAN	Bacteria
D1AC54_THECD	Bacteria
H7TTB9_CAMCO	Bacteria
A4SQV7_AERS4	Bacteria
A3ZE72_CAMJU	Bacteria
F4XQD0_9CYAN	Bacteria
G7DLC2_BRAJP	Bacteria
A7K553_VIBSE	Bacteria
N8MNB0_BRUOV	Bacteria
E8R094_ISOPI	Bacteria
D1D0H4_9RHIZ	Bacteria
N7VKK1_BRUAO	Bacteria
B8EKQ3_METSB	Bacteria
A3IK50_9CHRO	Bacteria
D6TZM4_9CHLR	Bacteria
B3RCK4_CUPTR	Bacteria
L8L4T8_9CYAN	Bacteria
B4W4H3_9CYAN	Bacteria
E8QXP3_ISOPI	Bacteria
C3XNB0_9HELI	Bacteria
A3GU01_VIBCL	Bacteria
B1XPK2_SYNP2	Bacteria
G7QDH1_9DELT	Bacteria
F4XXN0_9CYAN	Bacteria
Q13QX2_BURXL	Bacteria
Q1ISI2_KORVE	Bacteria
H9UC95_FERPD	Bacteria
B5GKI5_9ACTO	Bacteria
A0YRK7_LYNSP	Bacteria
D6KE21_9ACTO	Bacteria
L8N525_9CYAN	Bacteria
K9TRF2_9CYAN	Bacteria
F4XI69_9CYAN	Bacteria
E0XYK2_9BACT	Bacteria
K9WBT8_9CYAN	Bacteria
M4ZUP0_9BRAD	Bacteria
A5VVQ0_BRUO2	Bacteria
G0PP79_STRGR	Bacteria
D5UZL1_ARCNC	Bacteria
D6U6M9_9CHLR	Bacteria
E4TVS9_MARTH	Bacteria
K9PTF5_9CYAN	Bacteria
I5CJ13_9BURK	Bacteria
K1VPX5_ARTPT	Bacteria
E1JWF2_DESFR	Bacteria
B7KMB6_CYAP7	Bacteria
B5W8I9_ARTMA	Bacteria
K9TFB2_9CYAN	Bacteria
N8FTH6_9RHIZ	Bacteria
K2JVY0_9PROT	Bacteria
K9ETJ3_9CYAN	Bacteria
I9RRH8_BACFG	Bacteria
D6TIL7_9CHLR	Bacteria
D6TK02_9CHLR	Bacteria
C7K5I4_ACEPA	Bacteria
F4Y0I1_9CYAN	Bacteria
K9VRH8_9CYAN	Bacteria
K9ZJR0_ANACC	Bacteria
E4VY20_BACFG	Bacteria
N7FZK0_BRUAO	Bacteria
B4CU42_9BACT	Bacteria
S3TF37_BRUOV	Bacteria
K9ES10_9CYAN	Bacteria
B4D657_9BACT	Bacteria
F3SAH6_9PROT	Bacteria
G4ANT2_AGGAC	Bacteria
K9TRK6_9CYAN	Bacteria
H0I207_9RHIZ	Bacteria
C7QL23_CYAP0	Bacteria
Q5SJY6_THET8	Bacteria
F2PB74_PHOMO	Bacteria
E3IZK7_FRASU	Bacteria
L8RXT1_VIBCL	Bacteria
R1G4Z1_9PSEU	Bacteria
D6EMD1_STRLI	Bacteria
I4G3E9_MICAE	Bacteria
B2J650_NOSP7	Bacteria
C5ZW46_9HELI	Bacteria
D8FUX8_9CYAN	Bacteria
D6U1U8_9CHLR	Bacteria
A0ZIS9_NODSP	Bacteria
Q2C0L2_9GAMM	Bacteria
I0V6J7_9PSEU	Bacteria
B4SCC2_PELPB	Bacteria
F0LAP6_AGRSH	Bacteria
K6XQD1_9ACTO	Bacteria
K9V283_9CYAN	Bacteria
Q1JX43_DESAC	Bacteria
F4L7Y2_HALH1	Bacteria
G6YLV3_9RHIZ	Bacteria
M5RM91_9PLAN	Bacteria
F9ACB8_VIBCL	Bacteria
H0SXX9_9BRAD	Bacteria
K9WBA1_9CYAN	Bacteria
K9TEP5_9CYAN	Bacteria
N8HKW4_BRUSS	Bacteria
J2WA02_9RHIZ	Bacteria
N7G8U6_BRUAO	Bacteria
G8AJL2_AZOBR	Bacteria
K9XD32_9CHRO	Bacteria
N7X7I7_BRUAO	Bacteria
K9W7G8_9CYAN	Bacteria
B2J0L8_NOSP7	Bacteria
L7E7D6_MICAE	Bacteria
K9UZ86_9CYAN	Bacteria
K9RLT6_9CYAN	Bacteria
Q8YMQ6_NOSS1	Bacteria
L8MU74_9CYAN	Bacteria
K0JYB4_SACES	Bacteria
I0HA52_ACTM4	Bacteria
N7PLE9_9RHIZ	Bacteria
Q3M934_ANAVT	Bacteria
Q3AU34_CHLCH	Bacteria
H1IQ90_9BACT	Bacteria
L8LBE7_9CYAN	Bacteria
K9XWE4_STAC7	Bacteria
B4VII5_9CYAN	Bacteria
G8T8K1_NIAKG	Bacteria
H8B850_CAMJU	Bacteria
K9UH13_9CHRO	Bacteria
H5SQL3_9BACT	Bacteria
K9TW63_9CYAN	Bacteria
G5J6T2_CROWT	Bacteria
D5MI92_9BACT	Bacteria
K9VR67_9CYAN	Bacteria
B2IVX2_NOSP7	Bacteria
K7WTS1_9NOST	Bacteria
D3QBV3_STANL	Bacteria
E6YMQ3_9RHIZ	Bacteria
J1YDB0_VIBCL	Bacteria
C5AMM7_BURGB	Bacteria
A9JYR5_BURML	Bacteria
Q9XBD8_AMYOR	Bacteria
K9TB21_9CYAN	Bacteria
L8P9P1_STRVR	Bacteria
Q7NMP0_GLOVI	Bacteria
K8NQY7_9BRAD	Bacteria
S4Y6G3_SORCE	Bacteria
K9EH17_9CYAN	Bacteria
Q2S8G3_HAHCH	Bacteria
K7VTF7_9NOST	Bacteria
K9VJT8_9CYAN	Bacteria
D2MLL5_9BACT	Bacteria
I4GS85_MICAE	Bacteria
I9V8F1_BACFG	Bacteria
K9QIV7_9NOSO	Bacteria
G6HK19_9ACTO	Bacteria
F5UL33_9CYAN	Bacteria
B4V0B0_9ACTO	Bacteria
K6DXW9_ARTPT	Bacteria
M5H0G6_9GAMM	Bacteria
N7WL36_BRUAO	Bacteria
N8I2P1_BRUSS	Bacteria
B9NT68_9RHOB	Bacteria
Q92JW5_RHIME	Bacteria
H8B152_CAMJU	Bacteria
H7SE25_CAMCO	Bacteria
M5R9P4_9PLAN	Bacteria
M5RYJ6_9PLAN	Bacteria
K9TF49_9CYAN	Bacteria
D6U0W8_9CHLR	Bacteria
C6X8E1_METSD	Bacteria
L0NI00_RHISP	Bacteria
J3B8H3_9BURK	Bacteria
I4HWR2_MICAE	Bacteria
K9Y1H8_STAC7	Bacteria
B1WNU5_CYAA5	Bacteria
S5JHD1_VIBPH	Bacteria
I2N9U3_9ACTO	Bacteria
B4VZ75_9CYAN	Bacteria
E1IAW9_9CHLR	Bacteria
D8FWN2_9CYAN	Bacteria
N7RHZ3_BRUSS	Bacteria
K9UI14_9CHRO	Bacteria
H7R2M4_CAMCO	Bacteria
K6W867_9ACTO	Bacteria
Q7W1L0_BORPA	Bacteria
D5SU01_PLAL2	Bacteria
D2R133_PIRSD	Bacteria
Q3M803_ANAVT	Bacteria
M4IR14_RHIML	Bacteria
D3CX75_9ACTO	Bacteria
J7LAH0_NOCAA	Bacteria
M2B9N9_9PLAN	Bacteria
Q0REH8_FRAAA	Bacteria
D0LSA5_HALO1	Bacteria
G6XFP9_9PROT	Bacteria
M7IUM5_VIBCL	Bacteria
E4TH64_CALNY	Bacteria
K2F5Z5_9BACT	Bacteria
A0ZAZ6_NODSP	Bacteria
A8L9U4_FRASN	Bacteria
K9VP56_9CYAN	Bacteria
D7B9F5_NOCDD	Bacteria
D8JW59_HYPDA	Bacteria
D7H666_BRUAO	Bacteria
F4KUI8_HALH1	Bacteria
N6ZHP9_BRUAO	Bacteria
K9RHX5_9CYAN	Bacteria
C0GFL6_9FIRM	Bacteria
I4F9X7_MICAE	Bacteria
D3DAX0_9ACTO	Bacteria
F9AZ20_VIBCL	Bacteria
L8NII4_MICAE	Bacteria
D5A379_ARTPN	Bacteria
G6HIU1_9ACTO	Bacteria
G9A0M8_RHIFH	Bacteria
H7U2U0_CAMCO	Bacteria
D1A2J7_THECD	Bacteria
E3IX94_FRASU	Bacteria
J7QEZ0_METSZ	Bacteria
E8QYZ1_ISOPI	Bacteria
I4GJQ8_MICAE	Bacteria
K9Y9G1_HALP7	Bacteria
K9ZM92_ANACC	Bacteria
K9WGI7_9CYAN	Bacteria
A6C6P1_9PLAN	Bacteria
I2Q2A5_9DELT	Bacteria
H1P420_9BACT	Bacteria
G6GQB2_9CHRO	Bacteria
H1WL84_9CYAN	Bacteria
I9SJF6_9BACE	Bacteria
J1DAJ8_VIBCL	Bacteria
H7Z755_CAMJU	Bacteria
D3PY49_STANL	Bacteria
D0D5Z4_9RHOB	Bacteria
I0H5S1_ACTM4	Bacteria
I3BNN8_9GAMM	Bacteria
L8LB88_9CYAN	Bacteria
D2QX66_PIRSD	Bacteria
K9X1V1_9NOST	Bacteria
A0YR05_LYNSP	Bacteria
B7VLG8_VIBSL	Bacteria
N8F066_9RHIZ	Bacteria
K6Z4S7_9ALTE	Bacteria
K1WRT9_ARTPT	Bacteria
B2J3L2_NOSP7	Bacteria
B2JAL8_NOSP7	Bacteria
K2BNV1_9BACT	Bacteria
K1JLB5_AERHY	Bacteria
A6WS12_SHEB8	Bacteria
C9ZFP5_STRSW	Bacteria
N7Z936_BRUAO	Bacteria
D6EMD0_STRLI	Bacteria
Q11WB5_CYTH3	Bacteria
D6TYF1_9CHLR	Bacteria
Q1DBR3_MYXXD	Bacteria
I6ANC1_9BACT	Bacteria
K9W1R9_9CYAN	Bacteria
K0F824_9NOCA	Bacteria
D6Y2A9_THEBD	Bacteria
D0PH59_BRUSS	Bacteria
N8D4D4_BRUML	Bacteria
F8LD05_9CHLA	Bacteria
L8J4W4_9GAMM	Bacteria
B2IUC6_NOSP7	Bacteria
Q7UWP3_RHOBA	Bacteria
I3CDT6_9GAMM	Bacteria
Q12IG8_SHEDO	Bacteria
Q7UFE6_RHOBA	Bacteria
K9S3Z8_9CYAN	Bacteria
A6UKS4_SINMW	Bacteria
K9QJ34_9NOSO	Bacteria
B7K020_CYAP8	Bacteria
S3RCB3_BRUAO	Bacteria
I4GHF8_MICAE	Bacteria
D7BDA8_MEISD	Bacteria
M7IUH4_VIBCL	Bacteria
K9ZKB0_ANACC	Bacteria
K9SSX0_9SYNE	Bacteria
D2MXR6_CAMJU	Bacteria
D2C6V3_THENR	Bacteria
H7YXP0_CAMJU	Bacteria
K6HB84_9DELT	Bacteria
J9HD32_9THEM	Bacteria
B0C5D7_ACAM1	Bacteria
K9WAN1_9CYAN	Bacteria
J3B3Y3_9PSED	Bacteria
I8W7Q5_9BACE	Bacteria
N8I7J9_BRUSS	Bacteria
A0YWB3_LYNSP	Bacteria
Q6ZE54_SYNY3	Bacteria
K9PIH7_9CYAN	Bacteria
I4HLH3_MICAE	Bacteria
B1WUP9_CYAA5	Bacteria
D5RKK1_9PROT	Bacteria
L7ECK1_MICAE	Bacteria
K9YVZ6_DACSA	Bacteria
F5UGF3_9CYAN	Bacteria
H0PAN4_9SYNC	Bacteria
B5CW89_BACPM	Bacteria
J0NYQ2_9SPHI	Bacteria
A8G5A0_PROM2	Bacteria
A7BQY9_9GAMM	Bacteria
Q3SU61_NITWN	Bacteria
F5UH85_9CYAN	Bacteria
S3VH52_BRUAO	Bacteria
K9RC85_9CYAN	Bacteria
G5IYZ5_CROWT	Bacteria
F2HZW7_BRUMM	Bacteria
K6ZQW2_9ALTE	Bacteria
B2JAS7_NOSP7	Bacteria
K9QC24_9NOSO	Bacteria
A7BQC4_9GAMM	Bacteria
K9WKU3_9CYAN	Bacteria
B6BNS7_9HELI	Bacteria
D3Q820_STANL	Bacteria
G2GNB3_9ACTO	Bacteria
J4UFF0_9FIRM	Bacteria
F5UCA1_9CYAN	Bacteria
K9REV3_9CYAN	Bacteria
A8L653_FRASN	Bacteria
Q13CV4_RHOPS	Bacteria
D6LSY4_9RHIZ	Bacteria
C7RIR7_ACCPU	Bacteria
A8TRQ2_9PROT	Bacteria
A5TW81_FUSNP	Bacteria
C7RP16_ACCPU	Bacteria
A6C6D4_9PLAN	Bacteria
D6TQR9_9CHLR	Bacteria
D3SGX0_THISK	Bacteria
L7VRB2_9BACT	Bacteria
D7CFH8_STRBB	Bacteria
A3YSJ4_CAMJU	Bacteria
D6TDD4_9CHLR	Bacteria
I0HFE5_ACTM4	Bacteria
Q0FS91_9RHOB	Bacteria
K9R1C6_NOSS7	Bacteria
K6E4E7_ARTPT	Bacteria
K9PFT4_9CYAN	Bacteria
K5L330_VIBCL	Bacteria
A9BG77_PETMO	Bacteria
F9ALZ9_VIBCL	Bacteria
A9W575_METEP	Bacteria
N8HRQ5_BRUSS	Bacteria
I4HFE2_MICAE	Bacteria
L8LS44_9CYAN	Bacteria
E2PLF2_9RHIZ	Bacteria
I8TBT8_9GAMM	Bacteria
I6Y2B5_PROPF	Bacteria
A6DNW9_9BACT	Bacteria
D2BF30_STRRD	Bacteria
A7BZX0_9GAMM	Bacteria
L0HZ14_VIBPH	Bacteria
S5CGC3_ALTMA	Bacteria
F4KU47_HALH1	Bacteria
K9PHV9_9CYAN	Bacteria
G5J745_CROWT	Bacteria
I0KEN8_9BACT	Bacteria
E3J106_FRASU	Bacteria
Q1IY49_DEIGD	Bacteria
L0J8R3_MYCSM	Bacteria
K6DR32_ARTPT	Bacteria
Q4KE77_PSEF5	Bacteria
F3B4P8_9FIRM	Bacteria
I8QG84_9ACTO	Bacteria
L7E604_MICAE	Bacteria
G8SCA3_ACTS5	Bacteria
I4GEY1_MICAE	Bacteria
G5JCX9_CROWT	Bacteria
D9WBY4_9ACTO	Bacteria
H6N2Q2_GORPV	Bacteria
H1WDN0_9CYAN	Bacteria
I0H5W3_ACTM4	Bacteria
Q6G2D6_BARHE	Bacteria
L7CLM7_RHOBT	Bacteria
M5SNS2_9PLAN	Bacteria
Q7U3E9_SYNPX	Bacteria
L0DR60_SINAD	Bacteria
K6YIB0_9ALTE	Bacteria
F4QNH4_9CAUL	Bacteria
J9Y2T8_ALTMA	Bacteria
R7APX4_9BACE	Bacteria
K9X7K0_9NOST	Bacteria
K4R762_9ACTO	Bacteria
D6AIG2_STRFL	Bacteria
K9ZC89_ANACC	Bacteria
D8G487_9CYAN	Bacteria
A4Y9U1_SHEPC	Bacteria
Q087W6_SHEFN	Bacteria
E3IWP6_FRASU	Bacteria
K9EJZ4_9CYAN	Bacteria
D0LXR3_HALO1	Bacteria
S3ZQA6_9ACTO	Bacteria
D2MHF6_9BACT	Bacteria
B9JAC9_AGRRK	Bacteria
D4ZV84_ARTPN	Bacteria
D3QBV2_STANL	Bacteria
J1S1E5_9DELT	Bacteria
G2LJE5_CHLTF	Bacteria
I8QSF5_9ACTO	Bacteria
A8YN48_MICAE	Bacteria
A2C8Q6_PROM3	Bacteria
A4U256_9PROT	Bacteria
S5ATE7_ALTMA	Bacteria
K9TFV7_9CYAN	Bacteria
A3IH40_9CHRO	Bacteria
K9QDZ2_9NOSO	Bacteria
K9TVM4_9CYAN	Bacteria
B5VU59_ARTMA	Bacteria
I4FJM6_MICAE	Bacteria
Q2BL07_NEPCE	Bacteria
K9WE14_9CYAN	Bacteria
K9PG51_9CYAN	Bacteria
D6U5U2_9CHLR	Bacteria
A6Q706_SULNB	Bacteria
Q7ULS5_RHOBA	Bacteria
J1S8V6_9DELT	Bacteria
H8AKM5_CAMJU	Bacteria
E6KSZ0_9ACTO	Bacteria
I9AYY2_BACFG	Bacteria
E0U990_CYAP2	Bacteria
A4Z181_BRASO	Bacteria
G6HEH2_9ACTO	Bacteria
H7R4C5_CAMCO	Bacteria
M2A386_9PLAN	Bacteria
R9GQ00_9SPHI	Bacteria
K2UJK7_VIBCL	Bacteria
G6HK18_9ACTO	Bacteria
G6FWG7_9CYAN	Bacteria
A8L516_FRASN	Bacteria
B8HZ74_CYAP4	Bacteria
N8LEK2_BRUAO	Bacteria
G6FP04_9CYAN	Bacteria
K9QS32_NOSS7	Bacteria
L7E938_MICAE	Bacteria
K9QHD2_9NOSO	Bacteria
B5ZDR8_GLUDA	Bacteria
B0C189_ACAM1	Bacteria
K1WIA8_ARTPT	Bacteria
L8LG43_9CYAN	Bacteria
N7MRL4_BRUML	Bacteria
L8P1X5_MICAE	Bacteria
B4VJJ3_9CYAN	Bacteria
L8QV44_VIBCL	Bacteria
M2VTM0_9NOCA	Bacteria
F5SWS5_9GAMM	Bacteria
J1JP75_BARVI	Bacteria
Q0HFR1_SHESM	Bacteria
R4T4J8_AMYOR	Bacteria
F4XUS5_9CYAN	Bacteria
A0LDB9_MAGSM	Bacteria
K9PZJ3_9CYAN	Bacteria
L8S6E9_VIBCL	Bacteria
K9W0M6_9CYAN	Bacteria
K9RE51_9CYAN	Bacteria
B5GLQ3_STRC2	Bacteria
L7U1J8_MYXSD	Bacteria
K9QDE9_9NOSO	Bacteria
R1IDQ8_9GAMM	Bacteria
I0KD91_9BACT	Bacteria
K9RBY5_9CYAN	Bacteria
F4XXP7_9CYAN	Bacteria
B1WPG6_CYAA5	Bacteria
A3IUK4_9CHRO	Bacteria
B4VJX3_9CYAN	Bacteria
J2A780_VIBCL	Bacteria
K9VY32_9CYAN	Bacteria
J0HCT3_RHILT	Bacteria
H5SVM6_9BACT	Bacteria
R1GSD6_9GAMM	Bacteria
B4VKH6_9CYAN	Bacteria
K9TPS2_9CYAN	Bacteria
I0X6G7_9SPIO	Bacteria
G6HKI8_9ACTO	Bacteria
K5UYJ3_9VIBR	Bacteria
D5MEI5_9BACT	Bacteria
Q5QVW6_IDILO	Bacteria
B0CFV1_ACAM1	Bacteria
G6H7W4_9ACTO	Bacteria
B6BK53_9HELI	Bacteria
K2NT03_9RHIZ	Bacteria
Q0RRB5_FRAAA	Bacteria
E8R3D7_ISOPI	Bacteria
K9WHH7_9CYAN	Bacteria
B7KJH4_CYAP7	Bacteria
K9UNX0_9CHRO	Bacteria
H1WH51_9CYAN	Bacteria
F0SG44_PLABD	Bacteria
J1SER3_9DELT	Bacteria
A1AY00_PARDP	Bacteria
A7BW04_9GAMM	Bacteria
B4WU79_9SYNE	Bacteria
N7DSD9_BRUAO	Bacteria
A9BC88_PROM4	Bacteria
L8LFS3_9CYAN	Bacteria
D6TUA7_9CHLR	Bacteria
L1QS13_BREDI	Bacteria
I3XVX9_SULBS	Bacteria
E3FIB5_STIAD	Bacteria
L7UGG2_MYXSD	Bacteria
D3D9H0_9ACTO	Bacteria
G6GQC3_9CHRO	Bacteria
D4ZRA1_ARTPN	Bacteria
B8GYX7_CAUCN	Bacteria
F9B7A3_VIBCL	Bacteria
N8N6I5_BRUOV	Bacteria
K9RHX8_9CYAN	Bacteria
L8N2Q4_9CYAN	Bacteria
M3B7Y4_STRMB	Bacteria
F4XUV9_9CYAN	Bacteria
A7BPL8_9GAMM	Bacteria
K9YKA6_CYASC	Bacteria
D3D2D9_9ACTO	Bacteria
B4W1H0_9CYAN	Bacteria
D6AUD0_STRFL	Bacteria
N0B8T5_9RHIZ	Bacteria
A3QB63_SHELP	Bacteria
J7L472_NOCAA	Bacteria
E3J9V5_FRASU	Bacteria
D9T5J2_MICAI	Bacteria
Q1DEA5_MYXXD	Bacteria
A9B940_HERA2	Bacteria
I0I949_CALAS	Bacteria
H3PMM8_BRUAO	Bacteria
C5AQM5_METEA	Bacteria
C7QB07_CATAD	Bacteria
H8C5A8_CAMJU	Bacteria
I1YEI8_METFJ	Bacteria
N8EUU1_9RHIZ	Bacteria
L7DP07_VIBCL	Bacteria
Q3M6B4_ANAVT	Bacteria
I2FJ09_HELCP	Bacteria
L8M4F4_9CYAN	Bacteria
A3XPS4_LEEBM	Bacteria
K6CU07_ARTPT	Bacteria
L8D154_9GAMM	Bacteria
F7P3J2_MYCPC	Bacteria
A8YJ92_MICAE	Bacteria
K9TKV8_9CYAN	Bacteria
Q7WPK1_BORBR	Bacteria
G4SY15_META2	Bacteria
B5GKI6_9ACTO	Bacteria
K9TG83_9CYAN	Bacteria
K9QFY6_9NOSO	Bacteria
B3QF53_RHOPT	Bacteria
S4Y9Y4_SORCE	Bacteria
L8M7S2_9CYAN	Bacteria
K5T202_VIBCL	Bacteria
B5WSS2_9BURK	Bacteria
F5UET5_9CYAN	Bacteria
N8IS53_BRUSS	Bacteria
I9EU02_9BACE	Bacteria
B0C094_ACAM1	Bacteria
J7IQH0_DESMD	Bacteria
K9W4X6_9CYAN	Bacteria
K9U9M1_9CHRO	Bacteria
B2JAS8_NOSP7	Bacteria
D9UCS4_9ACTO	Bacteria
J1Y9F1_9ALTE	Bacteria
K1WFF7_ARTPT	Bacteria
Q2J5B0_FRASC	Bacteria
I3CBW8_9GAMM	Bacteria
E7N6F0_9ACTO	Bacteria
M5TB90_9PLAN	Bacteria
D2B8D9_STRRD	Bacteria
D2YUW8_VIBMI	Bacteria
L8KT86_9SYNC	Bacteria
K9VT27_9CYAN	Bacteria
E0DZ01_9RHIZ	Bacteria
J1S5B0_9DELT	Bacteria
N7BSB3_BRUAO	Bacteria
K9FIA4_9CYAN	Bacteria
B7K9I1_CYAP7	Bacteria
N7I4Q3_BRUAO	Bacteria
E4TH68_CALNY	Bacteria
K9ZFD9_ANACC	Bacteria
B9LCC1_CHLSY	Bacteria
A1F9Z6_VIBCL	Bacteria
C7QVN0_CYAP0	Bacteria
D6TDH2_9CHLR	Bacteria
Q9X4P4_STRLN	Bacteria
D6TWX5_9CHLR	Bacteria
K2KCV8_9GAMM	Bacteria
B3Q0P1_RHIE6	Bacteria
A0YUE4_LYNSP	Bacteria
B4W0P8_9CYAN	Bacteria
K9PTR6_9CYAN	Bacteria
K9S7G8_9CYAN	Bacteria
K1X2Z4_ARTPT	Bacteria
K4QUD0_9ACTO	Bacteria
Q8YN14_NOSS1	Bacteria
A1ZHX5_9BACT	Bacteria
I1WT39_BURPE	Bacteria
S5NKU0_BURPE	Bacteria
M9U221_9ACTO	Bacteria
K1W309_ARTPT	Bacteria
K9QID8_9NOSO	Bacteria
K9RJU1_9CYAN	Bacteria
K6Y448_9ALTE	Bacteria
M5DWS9_9GAMM	Bacteria
D5A519_ARTPN	Bacteria
M2ZLV1_9NOCA	Bacteria
B1ZFG4_METPB	Bacteria
I7ZCL3_9GAMM	Bacteria
K6E565_ARTPT	Bacteria
E5ZEP7_CAMJU	Bacteria
K8GJ61_9CYAN	Bacteria
Q7NLE9_GLOVI	Bacteria
B2IWB9_NOSP7	Bacteria
D9XA50_STRVR	Bacteria
G6GZB0_9CHRO	Bacteria
K9UF82_9CHRO	Bacteria
H1UCZ1_ACEPA	Bacteria
E1ID97_9CHLR	Bacteria
K6DWU3_ARTPT	Bacteria
K9X9R5_9NOST	Bacteria
B4DBC0_9BACT	Bacteria
I4H6D2_MICAE	Bacteria
H1W7H7_9CYAN	Bacteria
N8J853_BRUSS	Bacteria
K9WNF6_9CYAN	Bacteria
D6TK04_9CHLR	Bacteria
A0ZAH6_NODSP	Bacteria
K9RTU0_SYNP3	Bacteria
M3EJI9_9ACTO	Bacteria
L0DKZ8_SINAD	Bacteria
I9V2X6_BACFG	Bacteria
K6Y0K0_9ALTE	Bacteria
K9YJD7_CYASC	Bacteria
H0PLP4_9SYNC	Bacteria
K0NPD4_DESTT	Bacteria
Q1MBP5_RHIL3	Bacteria
D5QRD4_METTR	Bacteria
A0YXM9_LYNSP	Bacteria
E0UL31_CYAP2	Bacteria
F3JI44_PSESX	Bacteria
S1SW44_STRLI	Bacteria
S5CEN2_ALTMA	Bacteria
A0YMI4_LYNSP	Bacteria
N7MHB8_BRUML	Bacteria
B4VP88_9CYAN	Bacteria
F3LER6_9GAMM	Bacteria
A9EVR6_SORC5	Bacteria
C7KP19_ACEPA	Bacteria
D0LHH5_HALO1	Bacteria
A2SFC5_METPP	Bacteria
Q8YZ23_NOSS1	Bacteria
F8B2U9_FRADG	Bacteria
E8S615_MICSL	Bacteria
F8CNL1_MYXFH	Bacteria
I4HFC4_MICAE	Bacteria
K2AM36_9BACT	Bacteria
J2ZRP0_9CAUL	Bacteria
B1WTV9_CYAA5	Bacteria
K6CT78_ARTPT	Bacteria
B4VLP3_9CYAN	Bacteria
B7IE44_THEAB	Bacteria
D4ZY98_ARTPN	Bacteria
N7EZ23_BRUAO	Bacteria
J1RX42_9ACTO	Bacteria
Q1Q3U2_9BACT	Bacteria
A1ERH5_VIBCL	Bacteria
Q3MB33_ANAVT	Bacteria
E6XKU3_SHEP2	Bacteria
K1WEA3_ARTPT	Bacteria
J1K5K4_BAREL	Bacteria
J1IWR1_9RHIZ	Bacteria
G6HKD9_9ACTO	Bacteria
H1WHI4_9CYAN	Bacteria
I4GT85_MICAE	Bacteria
H0P4B7_9SYNC	Bacteria
D2AXF9_STRRD	Bacteria
B2IZ71_NOSP7	Bacteria
E4N0X5_KITSK	Bacteria
K7W194_9NOST	Bacteria
H5SC13_9BACT	Bacteria
I0IH07_PHYMF	Bacteria
A8LFC1_FRASN	Bacteria
B0JI50_MICAN	Bacteria
K9F1P9_9CYAN	Bacteria
K9SE61_9CYAN	Bacteria
N7EJC2_BRUAO	Bacteria
K9RFK2_9CYAN	Bacteria
C9V4M3_BRUNE	Bacteria
L0D5H3_SINAD	Bacteria
I4GXJ1_MICAE	Bacteria
K9VIJ8_9CYAN	Bacteria
S3WPA1_BRUAO	Bacteria
L0LQR7_RHITR	Bacteria
N7AGQ5_BRUAO	Bacteria
Q8DIT3_THEEB	Bacteria
N7CI25_BRUAO	Bacteria
A7BQ86_9GAMM	Bacteria
I2MXI3_9ACTO	Bacteria
K9UUN2_9CYAN	Bacteria
D2R3U9_PIRSD	Bacteria
B1X1Y9_CYAA5	Bacteria
R6S652_9BACE	Bacteria
Q10WC0_TRIEI	Bacteria
K9U2X7_9CYAN	Bacteria
A8L103_FRASN	Bacteria
F7Q2C2_9BACT	Bacteria
D6U5W9_9CHLR	Bacteria
S3JP44_MICAE	Bacteria
D8FVV6_9CYAN	Bacteria
B4D198_9BACT	Bacteria
A9WJ17_CHLAA	Bacteria
D4ZRW6_ARTPN	Bacteria
K9UX17_9CYAN	Bacteria
I4HAY0_MICAE	Bacteria
F7QJ89_9BRAD	Bacteria
D8G3W4_9CYAN	Bacteria
G6GR19_9CHRO	Bacteria
M7AJH2_FUSNU	Bacteria
B4W1D3_9CYAN	Bacteria
K9VGT3_9CYAN	Bacteria
Q7NNY3_GLOVI	Bacteria
G8S3U6_ACTS5	Bacteria
R7XK67_9RALS	Bacteria
I2IQS0_9BURK	Bacteria
H1WFX8_9CYAN	Bacteria
B6R6X7_9RHOB	Bacteria
D6TQG2_9CHLR	Bacteria
F4KWF5_HALH1	Bacteria
Q113P7_TRIEI	Bacteria
G5IYI1_CROWT	Bacteria
H0R836_9ACTO	Bacteria
A3WXX3_9BRAD	Bacteria
K2K2W2_9GAMM	Bacteria
N7UL27_BRUAO	Bacteria
G8SKY9_ACTS5	Bacteria
I4EHI3_9CHLR	Bacteria
K9WD03_9CYAN	Bacteria
H1UNH4_ACEPA	Bacteria
G4DIF5_9GAMM	Bacteria
E3IVI5_FRASU	Bacteria
H0BR74_9ACTO	Bacteria
K9QL61_9NOSO	Bacteria
D6U443_9CHLR	Bacteria
C7RQ90_ACCPU	Bacteria
K5Q537_VIBCL	Bacteria
S0EVX4_9BACT	Bacteria
K9Z911_CYAAP	Bacteria
B4W0K8_9CYAN	Bacteria
N7JQ90_BRUAO	Bacteria
I3CC47_9GAMM	Bacteria
K9SX64_9SYNE	Bacteria
G7D201_BRAJP	Bacteria
F5UF33_9CYAN	Bacteria
H1KV73_METEX	Bacteria
E4TX15_SULKY	Bacteria
F8B4N0_FRADG	Bacteria
F4XK01_9CYAN	Bacteria
F0SGN9_PLABD	Bacteria
N7LAS1_BRUML	Bacteria
D1JTJ3_9BACE	Bacteria
K9V1Y3_9CYAN	Bacteria
K9PRY1_9CYAN	Bacteria
B1WPV3_CYAA5	Bacteria
D8I8Q6_AMYMU	Bacteria
Q1V6A6_VIBAL	Bacteria
J1E3R2_VIBCL	Bacteria
F4AND4_GLAS4	Bacteria
B2IXC4_NOSP7	Bacteria
G7TTZ1_VIBCL	Bacteria
I3HLI4_BACFG	Bacteria
G2TGP1_RHORU	Bacteria
J0ZAI8_9RHIZ	Bacteria
Q92WY3_RHIME	Bacteria
K9TMS6_9CYAN	Bacteria
Q46Q18_CUPPJ	Bacteria
I4B9N8_TURPD	Bacteria
Q16BI6_ROSDO	Bacteria
Q98GJ0_RHILO	Bacteria
F7URT7_SYNYG	Bacteria
Q7UWM9_RHOBA	Bacteria
C4IUN7_BRUAO	Bacteria
D0I3Q3_VIBHO	Bacteria
N7C642_BRUAO	Bacteria
H8BSW7_CAMJU	Bacteria
C7L858_ACEPA	Bacteria
M5SJU8_9PLAN	Bacteria
N7YFF2_BRUAO	Bacteria
F0LNG0_VIBFN	Bacteria
K7WE54_9NOST	Bacteria
A8FLJ7_CAMJ8	Bacteria
H7XI09_CAMJU	Bacteria
I4GCU5_MICAE	Bacteria
Q099H8_STIAD	Bacteria
D6TPM3_9CHLR	Bacteria
G6GYA7_9CHRO	Bacteria
K9ULV8_9CHRO	Bacteria
H5X1Z9_9PSEU	Bacteria
G4J7Q1_9PSEU	Bacteria
B8G3G3_CHLAD	Bacteria
H1NWX2_9BACT	Bacteria
H1WI88_9CYAN	Bacteria
K0PVU1_RHIML	Bacteria
K5TMR9_VIBCL	Bacteria
Q7UGF7_RHOBA	Bacteria
B0CBF6_ACAM1	Bacteria
H3NMQ9_9FIRM	Bacteria
I8ZXA8_9ACTO	Bacteria
E1IG67_9CHLR	Bacteria
L8LPI7_9CHRO	Bacteria
I8QUM5_9ACTO	Bacteria
G0FSA9_AMYMD	Bacteria
E3IW98_FRASU	Bacteria
A0YVM4_LYNSP	Bacteria
D6TCN1_9CHLR	Bacteria
D7BTU4_STRBB	Bacteria
D0DC30_9RHOB	Bacteria
S3QUJ2_BRUAO	Bacteria
A6VTB8_MARMS	Bacteria
Y143_SYNY3	Bacteria
K6EEA1_ARTPT	Bacteria
Q7ULR9_RHOBA	Bacteria
D3CTM5_9ACTO	Bacteria
D5WGN6_BURSC	Bacteria
D6TH29_9CHLR	Bacteria
B0C5U5_ACAM1	Bacteria
A8L0X3_FRASN	Bacteria
C9CUT7_9RHOB	Bacteria
M5U1M5_9PLAN	Bacteria
B4WNP8_9SYNE	Bacteria
H8BHW2_CAMJU	Bacteria
Q7ND85_GLOVI	Bacteria
Q2J7G9_FRASC	Bacteria
A1ZUA8_9BACT	Bacteria
B0C8R9_ACAM1	Bacteria
K9TI33_9CYAN	Bacteria
K9TJ23_9CYAN	Bacteria
R4Z0P4_9ACTN	Bacteria
R5RXG9_9BACE	Bacteria
M5SB79_9PLAN	Bacteria
K9QGB8_9NOSO	Bacteria
N7UGM9_BRUAO	Bacteria
B7KDT3_CYAP7	Bacteria
S3J2X2_MICAE	Bacteria
I4GAS1_MICAE	Bacteria
N7FD41_BRUAO	Bacteria
M5TIF6_9PLAN	Bacteria
G4HXU5_MYCRH	Bacteria
G8TBP8_NIAKG	Bacteria
H0HN63_9RHIZ	Bacteria
D2QW37_PIRSD	Bacteria
K9PNC4_9CYAN	Bacteria
A0ZDS0_NODSP	Bacteria
I9KFE1_9ACTO	Bacteria
C9W386_9ACTO	Bacteria
H1WBY5_9CYAN	Bacteria
F3KGP6_9GAMM	Bacteria
G6FTL8_9CYAN	Bacteria
L0DIZ4_SINAD	Bacteria
H0NY82_9SYNC	Bacteria
D9VML0_9ACTO	Bacteria
S2UZ69_9GAMM	Bacteria
S0EWL4_9BACT	Bacteria
E6W6G5_DESIS	Bacteria
K9SIB4_9CYAN	Bacteria
I8J3X8_9BACI	Bacteria
D7E0J3_NOSA0	Bacteria
K9XQP1_STAC7	Bacteria
M7GI28_VIBCL	Bacteria
K9UC95_9CHRO	Bacteria
J7LGV7_NOCAA	Bacteria
F1Z5F9_9SPHN	Bacteria
I3CER7_9GAMM	Bacteria
F2IXX2_POLGS	Bacteria
F8B697_FRADG	Bacteria
A9WF92_CHLAA	Bacteria
N8DYE7_BRUOV	Bacteria
G2IZ91_PSEUL	Bacteria
E6TQU9_BACCJ	Bacteria
M2NSZ8_9PSEU	Bacteria
G2P758_STRVO	Bacteria
J1S4W2_9DELT	Bacteria
N9TPI7_BRUCA	Bacteria
A3IST7_9CHRO	Bacteria
Q6NBG6_RHOPA	Bacteria
A6AU88_9VIBR	Bacteria
R7ZT30_9BACT	Bacteria
K5D1R8_RHOBT	Bacteria
L7U0U6_MYXSD	Bacteria
K9PTY8_9CYAN	Bacteria
Q5EUI1_9PLAN	Bacteria
K2AEH6_9BACT	Bacteria
N8GD67_BRUSS	Bacteria
H7S4D4_CAMCO	Bacteria
L8L8G1_9CYAN	Bacteria
I4FB05_MICAE	Bacteria
[truncated: 2,251 more rows]

## Sheet: Highly-Repetitive WD40 Proteins
Uniprot ID	Taxonomic Category
G7WNM7_METH6	Archaea
G7WPS4_METH6	Archaea
Q468D0_METBF	Archaea
B5W1Y0_ARTMA	Bacteria
S9PCE9_9DELT	Bacteria
B1WUP9_CYAA5	Bacteria
K9ZJR0_ANACC	Bacteria
H1WKA7_9CYAN	Bacteria
B0BZW8_ACAM1	Bacteria
B4VLP3_9CYAN	Bacteria
G4DIF5_9GAMM	Bacteria
B7KJH4_CYAP7	Bacteria
K9PMC6_9CYAN	Bacteria
B4VS12_9CYAN	Bacteria
D7BXH8_STRBB	Bacteria
K9W0M9_9CYAN	Bacteria
A7BNS8_9GAMM	Bacteria
A0ZIJ5_NODSP	Bacteria
K9ZPB6_ANACC	Bacteria
F5ULE4_9CYAN	Bacteria
F4L7Y2_HALH1	Bacteria
Q10XW6_TRIEI	Bacteria
G6H360_9ACTO	Bacteria
K9TE41_9CYAN	Bacteria
K9QDZ2_9NOSO	Bacteria
K7W173_9NOST	Bacteria
K9WW30_9NOST	Bacteria
R4YWA8_9ACTN	Bacteria
K9TDW0_9CYAN	Bacteria
B7K750_CYAP7	Bacteria
A9GSK2_SORC5	Bacteria
B0JL81_MICAN	Bacteria
I4GJQ8_MICAE	Bacteria
L7E4Y5_MICAE	Bacteria
F4XMT8_9CYAN	Bacteria
Q111Z3_TRIEI	Bacteria
F4Y257_9CYAN	Bacteria
I4HTG2_MICAE	Bacteria
K9TP09_9CYAN	Bacteria
E4NJW7_KITSK	Bacteria
D4ZPT0_ARTPN	Bacteria
B4VIM5_9CYAN	Bacteria
K9V395_9CYAN	Bacteria
D4ZY98_ARTPN	Bacteria
Q10XR9_TRIEI	Bacteria
K7W4U6_9NOST	Bacteria
B7K999_CYAP7	Bacteria
S3J436_MICAE	Bacteria
K9WT13_9NOST	Bacteria
K9V4W4_9CYAN	Bacteria
K9WSI3_9NOST	Bacteria
Q10XQ9_TRIEI	Bacteria
K9QMP1_NOSS7	Bacteria
A0YMI4_LYNSP	Bacteria
K9QRQ2_NOSS7	Bacteria
K9W5S9_9CYAN	Bacteria
B0JPS2_MICAN	Bacteria
K9W127_9CYAN	Bacteria
A8ZL84_ACAM1	Bacteria
F5UF34_9CYAN	Bacteria
E0UIP1_CYAP2	Bacteria
K9W2N1_9CYAN	Bacteria
D6TPM3_9CHLR	Bacteria
F4L7Y3_HALH1	Bacteria
Q10VX7_TRIEI	Bacteria
F4L7M0_HALH1	Bacteria
D1A9K8_THECD	Bacteria
B2J0I0_NOSP7	Bacteria
A8YGJ6_MICAE	Bacteria
A8YMC6_MICAE	Bacteria
D8G755_9CYAN	Bacteria
B2IUC6_NOSP7	Bacteria
E0UJ20_CYAP2	Bacteria
F4XNN1_9CYAN	Bacteria
B4W111_9CYAN	Bacteria
I4H2K6_MICAE	Bacteria
G6GR19_9CHRO	Bacteria
C7QPN4_CYAP0	Bacteria
A1BER4_CHLPD	Bacteria
S9P3B1_9DELT	Bacteria
I4FJM6_MICAE	Bacteria
E0UJN6_CYAP2	Bacteria
L7E588_MICAE	Bacteria
F4L2X1_HALH1	Bacteria
Q3MB33_ANAVT	Bacteria
L8MZP2_9CYAN	Bacteria
B0C5U5_ACAM1	Bacteria
B0C3Y2_ACAM1	Bacteria
S4XYT6_SORCE	Bacteria
A0ZIJ6_NODSP	Bacteria
D6TY28_9CHLR	Bacteria
S4Y2G8_SORCE	Bacteria
K7WTS1_9NOST	Bacteria
K9TY81_9CYAN	Bacteria
K9VGI2_9CYAN	Bacteria
C7RS72_ACCPU	Bacteria
L0GQS5_9GAMM	Bacteria
K9UX17_9CYAN	Bacteria
E4TH64_CALNY	Bacteria
A9FTS8_SORC5	Bacteria
L8NSI9_MICAE	Bacteria
K9UUN2_9CYAN	Bacteria
A9F932_SORC5	Bacteria
Q0REB4_FRAAA	Bacteria
E4NAP7_KITSK	Bacteria
D6TDE7_9CHLR	Bacteria
A0YPZ3_LYNSP	Bacteria
K9TSW2_9CYAN	Bacteria
B2IXC4_NOSP7	Bacteria
A5V0G7_ROSS1	Bacteria
E0UC38_CYAP2	Bacteria
K9TRF2_9CYAN	Bacteria
G8SD35_ACTS5	Bacteria
K9TDV4_9CYAN	Bacteria
K9Q946_9NOSO	Bacteria
F4XLW5_9CYAN	Bacteria
H1WH51_9CYAN	Bacteria
K9TJ23_9CYAN	Bacteria
D0LTV3_HALO1	Bacteria
D4ZXP5_ARTPN	Bacteria
H5WQX0_9BURK	Bacteria
A0YUL3_LYNSP	Bacteria
Q3MB32_ANAVT	Bacteria
A0YQ70_LYNSP	Bacteria
A8ZQX9_ACAM1	Bacteria
B5W1Y6_ARTMA	Bacteria
L8LFS3_9CYAN	Bacteria
E0UEV7_CYAP2	Bacteria
Q3M8V4_ANAVT	Bacteria
Q0RPX3_FRAAA	Bacteria
A0ZFT6_NODSP	Bacteria
I4FLD6_MICAE	Bacteria
K9QPZ0_NOSS7	Bacteria
F4KU47_HALH1	Bacteria
B0C1G9_ACAM1	Bacteria
E0UHX8_CYAP2	Bacteria
B8GB84_CHLAD	Bacteria
A3IK50_9CHRO	Bacteria
E0U9B1_CYAP2	Bacteria
B0CDS2_ACAM1	Bacteria
B0JNY6_MICAN	Bacteria
F5UCA1_9CYAN	Bacteria
B2J650_NOSP7	Bacteria
K9WXX9_9NOST	Bacteria
F5UF33_9CYAN	Bacteria
K9W457_9CYAN	Bacteria
A5URP9_ROSS1	Bacteria
A8ZQA5_ACAM1	Bacteria
B5VVI6_ARTMA	Bacteria
I4G168_MICAE	Bacteria
K9Z9Q8_ANACC	Bacteria
R4Z0P4_9ACTN	Bacteria
K9PFT4_9CYAN	Bacteria
K9TKV8_9CYAN	Bacteria
B2IZJ6_NOSP7	Bacteria
I4GQU6_MICAE	Bacteria
M2P6C1_CERS8	Fungi
A7EXQ2_SCLS1	Fungi
M2U9N7_COCH5	Fungi
G9N0I7_HYPVG	Fungi
M2QVD6_COCSN	Fungi
G9N0F9_HYPVG	Fungi
A7IQW2_PODAS	Fungi
B0D1L8_LACBS	Fungi
B0DSI9_LACBS	Fungi
B6QIV1_PENMQ	Fungi
M2SW46_COCSN	Fungi
M2QZS1_CERS8	Fungi
B0E0S5_LACBS	Fungi
G9N0D5_HYPVG	Fungi
Q4WH28_ASPFU	Fungi
M2QJ01_CERS8	Fungi
M7U949_BOTF1	Fungi
B2ACZ5_PODAN	Fungi
M7U2B3_BOTF1	Fungi
B0DF52_LACBS	Fungi
B0DF85_LACBS	Fungi
B8MUZ3_TALSN	Fungi
B0CWJ8_LACBS	Fungi
R0K1T7_SETT2	Fungi
M2QXF6_COCSN	Fungi
Q2GT52_CHAGB	Fungi
Q2GV04_CHAGB	Fungi
G2YCL9_BOTF4	Fungi
J4GIB1_FIBRA	Fungi
S7RPC6_GLOTA	Fungi
B2AVF6_PODAN	Fungi
B2WPJ0_PYRTR	Fungi
S7Q5N0_GLOTA	Fungi
B0DZA3_LACBS	Fungi
D5G224_PODAS	Fungi
A7EAT8_SCLS1	Fungi
J4I353_FIBRA	Fungi
R0K918_SETT2	Fungi
A7IQV8_PODAS	Fungi
R0KSP1_SETT2	Fungi
A7EJJ2_SCLS1	Fungi
B0DVR1_LACBS	Fungi
M2SMX5_COCH5	Fungi
I1RX99_GIBZE	Fungi
R7RYI0_STEHR	Fungi
G2YHM6_BOTF4	Fungi
B8MFB6_TALSN	Fungi
B2WKK2_PYRTR	Fungi
M7UBS3_BOTF1	Fungi
B0DFW7_LACBS	Fungi
A7EPC1_SCLS1	Fungi
R0K2T0_SETT2	Fungi
A8NNC0_COPC7	Fungi
B8LTB2_TALSN	Fungi
M7V1X1_BOTF1	Fungi
B8LXS7_TALSN	Fungi
B8MIB7_TALSN	Fungi
B0DVW6_LACBS	Fungi
C5FZS4_ARTOC	Fungi
D5G225_PODAS	Fungi
A7IQV9_PODAS	Fungi
L8G6V4_GEOD2	Fungi
J7SCT8_FIBRA	Fungi
Q8X1P2_PODAS	Fungi
Q4WH43_ASPFU	Fungi
B8LXS9_TALSN	Fungi
R0KD52_SETT2	Fungi
G9N0E0_HYPVG	Fungi
D5G220_PODAS	Fungi
HETE1_PODAS	Fungi
A1DJ78_NEOFI	Fungi
B8MUB1_TALSN	Fungi
M2UVJ1_COCH5	Fungi
B0DSA7_LACBS	Fungi
M2SMS7_COCSN	Fungi
Q0C8R1_ASPTN	Fungi
N4UN28_FUSC1	Fungi
J3NZX3_GAGT3	Fungi
M2SCS5_COCSN	Fungi
B0E4G5_LACBS	Fungi
F8MW33_NEUT8	Fungi
B0DDW2_LACBS	Fungi
A7ERN6_SCLS1	Fungi
M2TDS0_COCH5	Fungi
B0D529_LACBS	Fungi
M2SN59_COCSN	Fungi
A7IQW0_PODAS	Fungi
B9V0U1_PODAS	Fungi
Q2HFK4_CHAGB	Fungi
G2YHL1_BOTF4	Fungi
C7ZQA4_NECH7	Fungi
S3BSN4_9PEZI	Fungi
A7EU93_SCLS1	Fungi
M2RSL0_COCSN	Fungi
B0D207_LACBS	Fungi
A7EJN8_SCLS1	Fungi
B0DWE2_LACBS	Fungi
B2ADI5_PODAN	Fungi
G2YHK6_BOTF4	Fungi
M2SQA8_COCSN	Fungi
B2ACC8_PODAN	Fungi
Q2TX39_ASPOR	Fungi
A8P927_COPC7	Fungi
B2WNC1_PYRTR	Fungi
Q2HD61_CHAGB	Fungi
B0D541_LACBS	Fungi
B2AKL8_PODAN	Fungi
Q8X1P3_PODAS	Fungi
B8MPQ7_TALSN	Fungi
F0YPG4_AURAN	Protista
R7QKT4_CHOCR	Protista
R7QGG1_CHOCR	Protista
A0EB01_PARTE	Protista
R7QP26_CHOCR	Protista
L1JRQ7_GUITH	Protista
L1IHC6_GUITH	Protista
F0XWQ0_AURAN	Protista
R7QQZ5_CHOCR	Protista
R7QMS1_CHOCR	Protista
R1E0C8_EMIHU	Protista
R7QEV3_CHOCR	Protista
R7Q5I1_CHOCR	Protista
R7Q7K4_CHOCR	Protista
R7QAF2_CHOCR	Protista
A0BEV4_PARTE	Protista
A0E2Z8_PARTE	Protista
A9V4Z2_MONBE	Protista
R7QQK1_CHOCR	Protista
R7Q5P5_CHOCR	Protista
R7QML9_CHOCR	Protista
F0YPH6_AURAN	Protista
A0DJA3_PARTE	Protista
A0BFC3_PARTE	Protista
R7QMH7_CHOCR	Protista
A0DP33_PARTE	Protista
R7QI99_CHOCR	Protista
R7QDU5_CHOCR	Protista
F2UD09_SALS5	Protista
R7QV83_CHOCR	Protista
F0YIH7_AURAN	Protista
R7QBL0_CHOCR	Protista
A0CLS6_PARTE	Protista
A0CR02_PARTE	Protista
L1JE91_GUITH	Protista
A0BGT9_PARTE	Protista
R7Q6M5_CHOCR	Protista
R7QPT1_CHOCR	Protista
R7QGM0_CHOCR	Protista
F0YRQ1_AURAN	Protista
